# Supplementary material for: Reduced risk-seeking in chimpanzees in a zero-outcome game
Source: Philos Trans R Soc Lond B Biol Sci. 2021 Jan 11;376(1819):20190673. doi: 10.1098/rstb.2019.0673 (PMC7815432; doi:10.1098/rstb.2019.0673)
Supplement: Familiarisation [file rstb20190673supp2.csv]

Subject	Date	Test_stage	Session	Trial_type	Trialtype_specifics	Position_LargeAmountOrCup	Trial	Side	choice	Risk_win
Mawa	01.04.2019	mixed	1	intro	safe	right	1	right	correct	NA
Mawa	01.04.2019	mixed	1	numDisc	0 vs 3	left	2	left	correct	NA
Mawa	01.04.2019	mixed	1	choice	risky_win	right	3	left	safe	NA
Mawa	01.04.2019	mixed	1	choice	risky_lose	right	4	right	safe	NA
Mawa	01.04.2019	mixed	1	numDisc	6 vs 3	right	5	right	correct	NA
Mawa	01.04.2019	mixed	1	choice	risky_lose	right	6	right	safe	NA
Mawa	01.04.2019	mixed	1	choice	risky_win	left	7	right	safe	NA
Mawa	01.04.2019	mixed	1	numDisc	6 vs 3	left	8	left	correct	NA
Mawa	01.04.2019	mixed	1	choice	risky_win	left	9	left	risky	yes
Mawa	01.04.2019	mixed	1	choice	risky_win	right	10	right	risky	yes
Mawa	01.04.2019	mixed	1	intro	safe	left	11	left	correct	NA
Mawa	01.04.2019	mixed	1	choice	risky_lose	left	12	right	risky	no
Mawa	01.04.2019	mixed	1	intro	risky_lose	left	13	left	correct	NA
Mawa	01.04.2019	mixed	1	numDisc	6 vs 3	left	14	right	correct	NA
Mawa	01.04.2019	mixed	1	choice	risky_win	left	15	left	risky	yes
Mawa	01.04.2019	mixed	1	intro	risky_win	right	16	right	correct	NA
Mawa	01.04.2019	mixed	1	numDisc	0 vs 3	left	17	left	correct	NA
Mawa	01.04.2019	mixed	1	numDisc	0 vs 3	right	18	right	correct	NA
Mawa	01.04.2019	mixed	1	choice	risky_lose	right	19	right	safe	NA
Mawa	01.04.2019	mixed	1	choice	risky_lose	left	20	left	safe	NA
Mawa	02.04.2019	mixed	2	choice	risky_lose	left	1	left	safe	NA
Mawa	02.04.2019	mixed	2	intro	risky_lose	left	2	left	correct	NA
Mawa	02.04.2019	mixed	2	choice	risky_win	left	3	right	safe	NA
Mawa	02.04.2019	mixed	2	choice	risky_win	left	4	right	safe	NA
Mawa	02.04.2019	mixed	2	intro	risky_win	right	5	right	correct	NA
Mawa	02.04.2019	mixed	2	choice	risky_win	right	6	left	safe	NA
Mawa	02.04.2019	mixed	2	numDisc	6 vs 3	right	7	left	incorrect	NA
Mawa	02.04.2019	mixed	2	intro	safe	left	8	left	correct	NA
Mawa	02.04.2019	mixed	2	choice	risky_lose	right	9	right	safe	NA
Mawa	02.04.2019	mixed	2	choice	risky_lose	right	10	right	safe	NA
Mawa	02.04.2019	mixed	2	intro	safe	right	11	right	correct	NA
Mawa	02.04.2019	mixed	2	numDisc	0 vs 3	right	12	right	correct	NA
Mawa	02.04.2019	mixed	2	choice	risky_win	left	13	right	safe	NA
Mawa	02.04.2019	mixed	2	numDisc	6 vs 3	right	14	right	correct	NA
Mawa	02.04.2019	mixed	2	numDisc	0 vs 3	left	15	left	correct	NA
Mawa	02.04.2019	mixed	2	numDisc	6 vs 3	left	16	left	correct	NA
Mawa	02.04.2019	mixed	2	choice	risky_lose	left	17	left	safe	NA
Mawa	02.04.2019	mixed	2	choice	risky_win	right	18	left	safe	NA
Mawa	02.04.2019	mixed	2	choice	risky_lose	right	19	right	safe	NA
Mawa	02.04.2019	mixed	2	numDisc	0 vs 3	right	20	right	correct	NA
Asega	02.04.2019	mixed	1	intro	safe	right	1	right	correct	NA
Asega	02.04.2019	mixed	1	numDisc	0 vs 3	left	2	left	correct	NA
Asega	02.04.2019	mixed	1	choice	risky_win	right	3	right	risky	yes
Asega	02.04.2019	mixed	1	choice	risky_lose	right	4	right	safe	NA
Asega	02.04.2019	mixed	1	numDisc	6 vs 3	right	5	right	correct	NA
Asega	02.04.2019	mixed	1	choice	risky_lose	right	6	right	safe	NA
Asega	02.04.2019	mixed	1	choice	risky_win	left	7	left	risky	yes
Asega	02.04.2019	mixed	1	numDisc	6 vs 3	left	8	left	correct	NA
Asega	02.04.2019	mixed	1	choice	risky_win	left	9	left	risky	yes
Asega	02.04.2019	mixed	1	choice	risky_win	right	10	left	safe	NA
Asega	02.04.2019	mixed	1	intro	safe	left	11	left	correct	NA
Asega	02.04.2019	mixed	1	choice	risky_lose	left	12	left	safe	NA
Asega	02.04.2019	mixed	1	intro	risky_lose	left	13	left	correct	NA
Asega	02.04.2019	mixed	1	numDisc	6 vs 3	left	14	left	incorrect	NA
Asega	02.04.2019	mixed	1	choice	risky_win	left	15	left	risky	yes
Asega	02.04.2019	mixed	1	intro	risky_win	right	16	right	correct	NA
Asega	02.04.2019	mixed	1	numDisc	0 vs 3	left	17	left	correct	NA
Asega	02.04.2019	mixed	1	numDisc	0 vs 3	right	18	right	correct	NA
Asega	02.04.2019	mixed	1	choice	risky_lose	right	19	right	safe	NA
Asega	02.04.2019	mixed	1	choice	risky_lose	left	20	left	safe	NA
Pasa	02.04.2019	mixed	1	intro	safe	right	1	right	correct	NA
Pasa	02.04.2019	mixed	1	numDisc	0 vs 3	left	2	left	correct	NA
Pasa	02.04.2019	mixed	1	choice	risky_win	right	3	left	safe	NA
Pasa	02.04.2019	mixed	1	choice	risky_lose	right	4	left	risky	no
Pasa	02.04.2019	mixed	1	numDisc	6 vs 3	right	5	right	correct	NA
Pasa	02.04.2019	mixed	1	choice	risky_lose	right	6	left	risky	no
Pasa	02.04.2019	mixed	1	choice	risky_win	left	7	left	risky	yes
Pasa	02.04.2019	mixed	1	numDisc	6 vs 3	left	8	left	correct	NA
Pasa	02.04.2019	mixed	1	choice	risky_win	left	9	left	risky	yes
Pasa	02.04.2019	mixed	1	choice	risky_win	right	10	right	risky	yes
Pasa	02.04.2019	mixed	1	intro	safe	left	11	left	correct	NA
Pasa	02.04.2019	mixed	1	choice	risky_lose	left	12	right	risky	no
Pasa	02.04.2019	mixed	1	intro	risky_lose	left	13	left	correct	NA
Pasa	02.04.2019	mixed	1	numDisc	6 vs 3	left	14	right	correct	NA
Pasa	02.04.2019	mixed	1	choice	risky_win	left	15	left	risky	yes
Pasa	02.04.2019	mixed	1	intro	risky_win	right	16	right	correct	NA
Pasa	02.04.2019	mixed	1	numDisc	0 vs 3	left	17	left	correct	NA
Pasa	02.04.2019	mixed	1	numDisc	0 vs 3	right	18	right	correct	NA
Pasa	02.04.2019	mixed	1	choice	risky_lose	right	19	left	risky	no
Pasa	02.04.2019	mixed	1	choice	risky_lose	left	20	right	risky	no
Nkuumwa	02.04.2019	mixed	1	intro	safe	right	1	right	correct	NA
Nkuumwa	02.04.2019	mixed	1	numDisc	0 vs 3	left	2	left	correct	NA
Nkuumwa	02.04.2019	mixed	1	choice	risky_win	right	3	left	safe	NA
Nkuumwa	02.04.2019	mixed	1	choice	risky_lose	right	4	right	safe	NA
Nkuumwa	02.04.2019	mixed	1	numDisc	6 vs 3	right	5	right	correct	NA
Nkuumwa	02.04.2019	mixed	1	choice	risky_lose	right	6	right	safe	NA
Nkuumwa	02.04.2019	mixed	1	choice	risky_win	left	7	right	safe	NA
Nkuumwa	02.04.2019	mixed	1	numDisc	6 vs 3	left	8	left	correct	NA
Nkuumwa	02.04.2019	mixed	1	choice	risky_win	left	9	right	safe	NA
Nkuumwa	02.04.2019	mixed	1	choice	risky_win	right	10	left	safe	NA
Nkuumwa	02.04.2019	mixed	1	intro	safe	left	11	left	correct	NA
Nkuumwa	02.04.2019	mixed	1	choice	risky_lose	left	12	left	safe	NA
Nkuumwa	02.04.2019	mixed	1	intro	risky_lose	left	13	left	correct	NA
Nkuumwa	02.04.2019	mixed	1	numDisc	6 vs 3	left	14	right	correct	NA
Nkuumwa	02.04.2019	mixed	1	choice	risky_win	left	15	right	safe	NA
Nkuumwa	02.04.2019	mixed	1	intro	risky_win	left	16	left	correct	NA
Nkuumwa	02.04.2019	mixed	1	numDisc	0 vs 3	left	17	left	correct	NA
Nkuumwa	02.04.2019	mixed	1	numDisc	0 vs 3	right	18	right	correct	NA
Nkuumwa	02.04.2019	mixed	1	choice	risky_lose	right	19	right	safe	NA
Nkuumwa	02.04.2019	mixed	1	choice	risky_lose	left	20	left	safe	NA
Bwambale	02.04.2019	mixed	1	intro	safe	right	1	right	correct	NA
Bwambale	02.04.2019	mixed	1	numDisc	0 vs 3	left	2	left	correct	NA
Bwambale	02.04.2019	mixed	1	choice	risky_win	right	3	left	safe	NA
Bwambale	02.04.2019	mixed	1	choice	risky_lose	right	4	right	safe	NA
Bwambale	02.04.2019	mixed	1	numDisc	6 vs 3	right	5	right	correct	NA
Bwambale	02.04.2019	mixed	1	choice	risky_lose	right	6	right	safe	NA
Bwambale	02.04.2019	mixed	1	choice	risky_win	left	7	right	safe	NA
Bwambale	02.04.2019	mixed	1	numDisc	6 vs 3	left	8	left	correct	NA
Bwambale	02.04.2019	mixed	1	choice	risky_win	left	9	left	risky	yes
Bwambale	02.04.2019	mixed	1	choice	risky_win	right	10	right	risky	yes
Bwambale	02.04.2019	mixed	1	intro	safe	left	11	left	correct	NA
Bwambale	02.04.2019	mixed	1	choice	risky_lose	left	12	left	safe	NA
Bwambale	02.04.2019	mixed	1	intro	risky_lose	left	13	left	correct	NA
Bwambale	02.04.2019	mixed	1	numDisc	6 vs 3	left	14	right	correct	NA
Bwambale	02.04.2019	mixed	1	choice	risky_win	left	15	right	safe	NA
Bwambale	02.04.2019	mixed	1	intro	risky_win	right	16	right	correct	NA
Bwambale	02.04.2019	mixed	1	numDisc	0 vs 3	left	17	left	correct	NA
Bwambale	02.04.2019	mixed	1	numDisc	0 vs 3	right	18	right	correct	NA
Bwambale	02.04.2019	mixed	1	choice	risky_lose	right	19	right	safe	NA
Bwambale	02.04.2019	mixed	1	choice	risky_lose	left	20	left	safe	NA
Mawa	03.04.2019	mixed	3	choice	risky_lose	right	1	right	safe	NA
Mawa	03.04.2019	mixed	3	choice	risky_win	right	2	left	safe	NA
Mawa	03.04.2019	mixed	3	numDisc	6 vs 3	right	3	right	correct	NA
Mawa	03.04.2019	mixed	3	intro	risky_win	left	4	left	correct	NA
Mawa	03.04.2019	mixed	3	choice	risky_win	left	5	left	risky	yes
Mawa	03.04.2019	mixed	3	intro	safe	left	6	left	correct	NA
Mawa	03.04.2019	mixed	3	choice	risky_win	right	7	left	safe	NA
Mawa	03.04.2019	mixed	3	numDisc	0 vs 3	right	8	right	correct	NA
Mawa	03.04.2019	mixed	3	choice	risky_lose	left	9	left	safe	NA
Mawa	03.04.2019	mixed	3	choice	risky_lose	right	10	right	safe	NA
Mawa	03.04.2019	mixed	3	numDisc	0 vs 3	left	11	left	correct	NA
Mawa	03.04.2019	mixed	3	numDisc	6 vs 3	left	12	left	correct	NA
Mawa	03.04.2019	mixed	3	choice	risky_win	left	13	right	safe	NA
Mawa	03.04.2019	mixed	3	numDisc	6 vs 3	left	14	left	correct	NA
Mawa	03.04.2019	mixed	3	numDisc	0 vs 3	left	15	left	correct	NA
Mawa	03.04.2019	mixed	3	intro	safe	right	16	right	correct	NA
Mawa	03.04.2019	mixed	3	choice	risky_lose	left	17	left	safe	NA
Mawa	03.04.2019	mixed	3	intro	risky_lose	right	18	right	correct	NA
Mawa	03.04.2019	mixed	3	choice	risky_win	right	19	left	safe	NA
Mawa	03.04.2019	mixed	3	choice	risky_lose	left	20	left	safe	NA
Nkuumwa	03.04.2019	mixed	2	choice	risky_lose	left	1	left	safe	NA
Nkuumwa	03.04.2019	mixed	2	intro	risky_lose	left	2	left	correct	NA
Nkuumwa	03.04.2019	mixed	2	choice	risky_win	left	3	right	safe	NA
Nkuumwa	03.04.2019	mixed	2	choice	risky_win	left	4	right	safe	NA
Nkuumwa	03.04.2019	mixed	2	intro	risky_win	right	5	right	correct	NA
Nkuumwa	03.04.2019	mixed	2	choice	risky_win	right	6	left	safe	NA
Nkuumwa	03.04.2019	mixed	2	numDisc	6 vs 3	right	7	right	correct	NA
Nkuumwa	03.04.2019	mixed	2	intro	safe	left	8	left	correct	NA
Nkuumwa	03.04.2019	mixed	2	choice	risky_lose	right	9	right	safe	NA
Nkuumwa	03.04.2019	mixed	2	choice	risky_lose	right	10	right	safe	NA
Nkuumwa	03.04.2019	mixed	2	intro	safe	right	11	right	correct	NA
Nkuumwa	03.04.2019	mixed	2	numDisc	0 vs 3	right	12	right	correct	NA
Nkuumwa	03.04.2019	mixed	2	choice	risky_win	left	13	right	safe	NA
Nkuumwa	03.04.2019	mixed	2	numDisc	6 vs 3	right	14	right	correct	NA
Nkuumwa	03.04.2019	mixed	2	numDisc	0 vs 3	left	15	left	correct	NA
Nkuumwa	03.04.2019	mixed	2	numDisc	6 vs 3	left	16	left	correct	NA
Nkuumwa	03.04.2019	mixed	2	choice	risky_lose	left	17	left	safe	NA
Nkuumwa	03.04.2019	mixed	2	choice	risky_win	right	18	left	safe	NA
Nkuumwa	03.04.2019	mixed	2	choice	risky_lose	right	19	right	safe	NA
Nkuumwa	03.04.2019	mixed	2	numDisc	0 vs 3	right	20	right	correct	NA
Pasa	03.04.2019	mixed	2	choice	risky_lose	left	1	right	risky	no
Pasa	03.04.2019	mixed	2	intro	risky_lose	left	2	left	correct	NA
Pasa	03.04.2019	mixed	2	choice	risky_win	left	3	left	risky	yes
Pasa	03.04.2019	mixed	2	choice	risky_win	left	4	left	risky	yes
Pasa	03.04.2019	mixed	2	intro	risky_win	right	5	right	correct	NA
Pasa	03.04.2019	mixed	2	choice	risky_win	right	6	right	risky	yes
Pasa	03.04.2019	mixed	2	numDisc	6 vs 3	right	7	right	correct	NA
Pasa	03.04.2019	mixed	2	intro	safe	left	8	left	correct	NA
Pasa	03.04.2019	mixed	2	choice	risky_lose	right	9	left	risky	no
Pasa	03.04.2019	mixed	2	choice	risky_lose	right	10	left	risky	no
Pasa	03.04.2019	mixed	2	intro	safe	right	11	right	correct	NA
Pasa	03.04.2019	mixed	2	numDisc	0 vs 3	right	12	right	correct	NA
Pasa	03.04.2019	mixed	2	choice	risky_win	left	13	left	risky	yes
Pasa	03.04.2019	mixed	2	numDisc	6 vs 3	right	14	right	correct	NA
Pasa	03.04.2019	mixed	2	numDisc	0 vs 3	left	15	left	correct	NA
Pasa	03.04.2019	mixed	2	numDisc	6 vs 3	left	16	left	correct	NA
Pasa	03.04.2019	mixed	2	choice	risky_lose	left	17	right	risky	no
Pasa	03.04.2019	mixed	2	choice	risky_win	right	18	right	risky	yes
Pasa	03.04.2019	mixed	2	choice	risky_lose	right	19	right	safe	NA
Pasa	03.04.2019	mixed	2	numDisc	0 vs 3	right	20	right	correct	NA
Nani	03.04.2019	mixed	1	intro	safe	right	1	right	correct	NA
Nani	03.04.2019	mixed	1	numDisc	0 vs 3	left	2	left	correct	NA
Nani	03.04.2019	mixed	1	choice	risky_win	right	3	left	safe	NA
Nani	03.04.2019	mixed	1	choice	risky_lose	right	4	left	risky	no
Nani	03.04.2019	mixed	1	numDisc	6 vs 3	right	5	left	incorrect	NA
Nani	03.04.2019	mixed	1	choice	risky_lose	right	6	right	safe	NA
Nani	03.04.2019	mixed	1	choice	risky_win	left	7	right	safe	NA
Nani	03.04.2019	mixed	1	numDisc	6 vs 3	left	8	left	correct	NA
Nani	03.04.2019	mixed	1	choice	risky_win	left	9	right	safe	NA
Nani	03.04.2019	mixed	1	choice	risky_win	right	10	left	safe	NA
Nani	03.04.2019	mixed	1	intro	safe	left	11	left	correct	NA
Nani	03.04.2019	mixed	1	choice	risky_lose	left	12	left	safe	NA
Nani	03.04.2019	mixed	1	intro	risky_lose	left	13	left	correct	NA
Nani	03.04.2019	mixed	1	numDisc	6 vs 3	left	14	left	incorrect	NA
Nani	03.04.2019	mixed	1	choice	risky_win	left	15	left	risky	yes
Nani	03.04.2019	mixed	1	intro	risky_win	right	16	right	correct	NA
Nani	03.04.2019	mixed	1	numDisc	0 vs 3	left	17	left	correct	NA
Nani	03.04.2019	mixed	1	numDisc	0 vs 3	right	18	right	correct	NA
Nani	03.04.2019	mixed	1	choice	risky_lose	right	19	right	safe	NA
Nani	03.04.2019	mixed	1	choice	risky_lose	left	20	left	safe	NA
Bwambale	03.04.2019	mixed	2	choice	risky_lose	left	1	right	risky	no
Bwambale	03.04.2019	mixed	2	intro	risky_lose	left	2	left	correct	NA
Bwambale	03.04.2019	mixed	2	choice	risky_win	left	3	right	safe	NA
Bwambale	03.04.2019	mixed	2	choice	risky_win	left	4	right	safe	NA
Bwambale	03.04.2019	mixed	2	intro	risky_win	right	5	right	correct	NA
Bwambale	03.04.2019	mixed	2	choice	risky_win	right	6	right	risky	yes
Bwambale	03.04.2019	mixed	2	numDisc	6 vs 3	right	7	right	correct	NA
Bwambale	03.04.2019	mixed	2	intro	safe	left	8	left	correct	NA
Bwambale	03.04.2019	mixed	2	choice	risky_lose	right	9	right	safe	NA
Bwambale	03.04.2019	mixed	2	choice	risky_lose	right	10	right	safe	NA
Bwambale	03.04.2019	mixed	2	intro	safe	right	11	right	correct	NA
Bwambale	03.04.2019	mixed	2	numDisc	0 vs 3	right	12	right	correct	NA
Bwambale	03.04.2019	mixed	2	choice	risky_win	left	13	right	safe	NA
Bwambale	03.04.2019	mixed	2	numDisc	6 vs 3	right	14	right	correct	NA
Bwambale	03.04.2019	mixed	2	numDisc	0 vs 3	left	15	left	correct	NA
Bwambale	03.04.2019	mixed	2	numDisc	6 vs 3	left	16	left	correct	NA
Bwambale	03.04.2019	mixed	2	choice	risky_lose	left	17	right	risky	no
Bwambale	03.04.2019	mixed	2	choice	risky_win	right	18	left	safe	NA
Bwambale	03.04.2019	mixed	2	choice	risky_lose	right	19	right	safe	NA
Bwambale	03.04.2019	mixed	2	numDisc	0 vs 3	right	20	right	correct	NA
Asega	03.04.2019	mixed	2	choice	risky_lose	left	1	left	safe	NA
Asega	03.04.2019	mixed	2	intro	risky_lose	left	2	left	correct	NA
Asega	03.04.2019	mixed	2	choice	risky_win	left	3	right	safe	NA
Asega	03.04.2019	mixed	2	choice	risky_win	left	4	left	risky	yes
Asega	03.04.2019	mixed	2	intro	risky_win	right	5	right	correct	NA
Asega	03.04.2019	mixed	2	choice	risky_win	right	6	left	safe	NA
Asega	03.04.2019	mixed	2	numDisc	6 vs 3	right	7	right	correct	NA
Asega	03.04.2019	mixed	2	intro	safe	left	8	left	correct	NA
Asega	03.04.2019	mixed	2	choice	risky_lose	right	9	right	safe	NA
Asega	03.04.2019	mixed	2	choice	risky_lose	right	10	right	safe	NA
Asega	03.04.2019	mixed	2	intro	safe	right	11	right	correct	NA
Asega	03.04.2019	mixed	2	numDisc	0 vs 3	right	12	right	correct	NA
Asega	03.04.2019	mixed	2	choice	risky_win	left	13	left	risky	yes
Asega	03.04.2019	mixed	2	numDisc	6 vs 3	right	14	right	correct	NA
Asega	03.04.2019	mixed	2	numDisc	0 vs 3	left	15	left	correct	NA
Asega	03.04.2019	mixed	2	numDisc	6 vs 3	left	16	left	correct	NA
Asega	03.04.2019	mixed	2	choice	risky_lose	left	17	left	safe	NA
Asega	03.04.2019	mixed	2	choice	risky_win	right	18	left	safe	NA
Asega	03.04.2019	mixed	2	choice	risky_lose	right	19	right	safe	NA
Asega	03.04.2019	mixed	2	numDisc	0 vs 3	right	20	right	correct	NA
Pasa	04.04.2019	mixed	3	choice	risky_lose	right	1	left	risky	no
Pasa	04.04.2019	mixed	3	choice	risky_win	right	2	left	safe	NA
Pasa	04.04.2019	mixed	3	numDisc	6 vs 3	right	3	right	correct	NA
Pasa	04.04.2019	mixed	3	intro	risky_win	left	4	left	correct	NA
Pasa	04.04.2019	mixed	3	choice	risky_win	left	5	left	risky	yes
Pasa	04.04.2019	mixed	3	intro	safe	left	6	left	correct	NA
Pasa	04.04.2019	mixed	3	choice	risky_win	right	7	right	risky	yes
Pasa	04.04.2019	mixed	3	numDisc	0 vs 3	right	8	right	correct	NA
Pasa	04.04.2019	mixed	3	choice	risky_lose	left	9	right	risky	no
Pasa	04.04.2019	mixed	3	choice	risky_lose	right	10	left	risky	no
Pasa	04.04.2019	mixed	3	numDisc	0 vs 3	left	11	left	correct	NA
Pasa	04.04.2019	mixed	3	numDisc	6 vs 3	left	12	left	correct	NA
Pasa	04.04.2019	mixed	3	choice	risky_win	left	13	left	risky	yes
Pasa	04.04.2019	mixed	3	numDisc	6 vs 3	left	14	left	correct	NA
Pasa	04.04.2019	mixed	3	numDisc	0 vs 3	left	15	left	correct	NA
Pasa	04.04.2019	mixed	3	intro	safe	right	16	right	correct	NA
Pasa	04.04.2019	mixed	3	choice	risky_lose	left	17	left	safe	NA
Pasa	04.04.2019	mixed	3	intro	risky_lose	right	18	right	correct	NA
Pasa	04.04.2019	mixed	3	choice	risky_win	right	19	left	safe	NA
Pasa	04.04.2019	mixed	3	choice	risky_lose	left	20	left	safe	NA
Nkuumwa	04.04.2019	mixed	3	choice	risky_lose	right	1	right	safe	NA
Nkuumwa	04.04.2019	mixed	3	choice	risky_win	right	2	left	safe	NA
Nkuumwa	04.04.2019	mixed	3	numDisc	6 vs 3	right	3	right	correct	NA
Nkuumwa	04.04.2019	mixed	3	intro	risky_win	left	4	left	correct	NA
Nkuumwa	04.04.2019	mixed	3	choice	risky_win	left	5	right	safe	NA
Nkuumwa	04.04.2019	mixed	3	intro	safe	left	6	left	correct	NA
Nkuumwa	04.04.2019	mixed	3	choice	risky_win	right	7	left	safe	NA
Nkuumwa	04.04.2019	mixed	3	numDisc	0 vs 3	right	8	right	correct	NA
Nkuumwa	04.04.2019	mixed	3	choice	risky_lose	left	9	left	safe	NA
Nkuumwa	04.04.2019	mixed	3	choice	risky_lose	right	10	right	safe	NA
Nkuumwa	04.04.2019	mixed	3	numDisc	0 vs 3	left	11	left	correct	NA
Nkuumwa	04.04.2019	mixed	3	numDisc	6 vs 3	left	12	left	correct	NA
Nkuumwa	04.04.2019	mixed	3	choice	risky_win	left	13	right	safe	NA
Nkuumwa	04.04.2019	mixed	3	numDisc	6 vs 3	left	14	left	correct	NA
Nkuumwa	04.04.2019	mixed	3	numDisc	0 vs 3	left	15	left	correct	NA
Nkuumwa	04.04.2019	mixed	3	intro	safe	right	16	right	correct	NA
Nkuumwa	04.04.2019	mixed	3	choice	risky_lose	left	17	left	safe	NA
Nkuumwa	04.04.2019	mixed	3	intro	risky_lose	right	18	right	correct	NA
Nkuumwa	04.04.2019	mixed	3	choice	risky_win	right	19	right	risky	yes
Nkuumwa	04.04.2019	mixed	3	choice	risky_lose	left	20	left	safe	NA
Sally	04.04.2019	mixed	1	intro	safe	right	1	right	correct	NA
Sally	04.04.2019	mixed	1	numDisc	0 vs 3	left	2	left	correct	NA
Sally	04.04.2019	mixed	1	choice	risky_win	right	3	left	safe	NA
Sally	04.04.2019	mixed	1	choice	risky_lose	right	4	right	safe	NA
Sally	04.04.2019	mixed	1	numDisc	6 vs 3	right	5	right	correct	NA
Sally	04.04.2019	mixed	1	choice	risky_lose	right	6	right	safe	NA
Sally	04.04.2019	mixed	1	choice	risky_win	left	7	right	safe	NA
Sally	04.04.2019	mixed	1	numDisc	6 vs 3	left	8	left	correct	NA
Sally	04.04.2019	mixed	1	choice	risky_win	left	9	right	safe	NA
Sally	04.04.2019	mixed	1	choice	risky_win	right	10	left	safe	NA
Sally	04.04.2019	mixed	1	intro	safe	left	11	left	correct	NA
Sally	04.04.2019	mixed	1	choice	risky_lose	left	12	left	safe	NA
Sally	04.04.2019	mixed	1	intro	risky_lose	left	13	left	correct	NA
Sally	04.04.2019	mixed	1	numDisc	6 vs 3	left	14	right	correct	NA
Sally	04.04.2019	mixed	1	choice	risky_win	left	15	right	safe	NA
Sally	04.04.2019	mixed	1	intro	risky_win	right	16	right	correct	NA
Sally	04.04.2019	mixed	1	numDisc	0 vs 3	left	17	left	correct	NA
Sally	04.04.2019	mixed	1	numDisc	0 vs 3	right	18	right	correct	NA
Sally	04.04.2019	mixed	1	choice	risky_lose	right	19	right	safe	NA
Sally	04.04.2019	mixed	1	choice	risky_lose	left	20	left	safe	NA
Mawa	04.04.2019	mixed	4	choice	risky_lose	left	1	left	safe	NA
Mawa	04.04.2019	mixed	4	numDisc	6 vs 3	right	2	right	correct	NA
Mawa	04.04.2019	mixed	4	choice	risky_win	right	3	left	safe	NA
Mawa	04.04.2019	mixed	4	intro	risky_lose	right	4	right	correct	NA
Mawa	04.04.2019	mixed	4	numDisc	6 vs 3	left	5	left	correct	NA
Mawa	04.04.2019	mixed	4	choice	risky_win	left	6	right	safe	NA
Mawa	04.04.2019	mixed	4	choice	risky_lose	left	7	left	safe	NA
Mawa	04.04.2019	mixed	4	numDisc	6 vs 3	left	8	right	incorrect	NA
Mawa	04.04.2019	mixed	4	intro	safe	left	9	left	correct	NA
Mawa	04.04.2019	mixed	4	intro	risky_win	left	10	left	correct	NA
Mawa	04.04.2019	mixed	4	choice	risky_win	left	11	left	risky	yes
Mawa	04.04.2019	mixed	4	intro	safe	right	12	right	correct	NA
Mawa	04.04.2019	mixed	4	numDisc	0 vs 3	right	13	right	correct	NA
Mawa	04.04.2019	mixed	4	choice	risky_lose	right	14	right	safe	NA
Mawa	04.04.2019	mixed	4	numDisc	0 vs 3	left	15	left	correct	NA
Mawa	04.04.2019	mixed	4	choice	risky_lose	left	16	left	safe	NA
Mawa	04.04.2019	mixed	4	numDisc	0 vs 3	left	17	left	correct	NA
Mawa	04.04.2019	mixed	4	choice	risky_win	right	18	left	safe	NA
Mawa	04.04.2019	mixed	4	choice	risky_win	right	19	left	safe	NA
Mawa	04.04.2019	mixed	4	choice	risky_lose	right	20	right	safe	NA
Bwambale	04.04.2019	mixed	3	choice	risky_lose	right	1	right	safe	NA
Bwambale	04.04.2019	mixed	3	choice	risky_win	right	2	right	risky	yes
Bwambale	04.04.2019	mixed	3	numDisc	6 vs 3	right	3	right	correct	NA
Bwambale	04.04.2019	mixed	3	intro	risky_win	left	4	left	correct	NA
Bwambale	04.04.2019	mixed	3	choice	risky_win	left	5	right	safe	NA
Bwambale	04.04.2019	mixed	3	intro	safe	left	6	left	correct	NA
Bwambale	04.04.2019	mixed	3	choice	risky_win	right	7	right	risky	yes
Bwambale	04.04.2019	mixed	3	numDisc	0 vs 3	right	8	right	correct	NA
Bwambale	04.04.2019	mixed	3	choice	risky_lose	left	9	right	risky	no
Bwambale	04.04.2019	mixed	3	choice	risky_lose	right	10	right	safe	NA
Bwambale	04.04.2019	mixed	3	numDisc	0 vs 3	left	11	left	correct	NA
Bwambale	04.04.2019	mixed	3	numDisc	6 vs 3	left	12	left	correct	NA
Bwambale	04.04.2019	mixed	3	choice	risky_win	left	13	left	risky	yes
Bwambale	04.04.2019	mixed	3	numDisc	6 vs 3	left	14	left	correct	NA
Bwambale	04.04.2019	mixed	3	numDisc	0 vs 3	left	15	left	correct	NA
Bwambale	04.04.2019	mixed	3	intro	safe	right	16	right	correct	NA
Bwambale	04.04.2019	mixed	3	choice	risky_lose	left	17	left	safe	NA
Bwambale	04.04.2019	mixed	3	intro	risky_lose	right	18	right	correct	NA
Bwambale	04.04.2019	mixed	3	choice	risky_win	right	19	right	risky	yes
Bwambale	04.04.2019	mixed	3	choice	risky_lose	left	20	right	risky	no
Asega	04.04.2019	mixed	3	choice	risky_lose	right	1	right	safe	NA
Asega	04.04.2019	mixed	3	choice	risky_win	right	2	right	risky	yes
Asega	04.04.2019	mixed	3	numDisc	6 vs 3	right	3	right	correct	NA
Asega	04.04.2019	mixed	3	intro	risky_win	left	4	left	correct	NA
Asega	04.04.2019	mixed	3	choice	risky_win	left	5	left	risky	yes
Asega	04.04.2019	mixed	3	intro	safe	left	6	left	correct	NA
Asega	04.04.2019	mixed	3	choice	risky_win	right	7	left	safe	NA
Asega	04.04.2019	mixed	3	numDisc	0 vs 3	right	8	right	correct	NA
Asega	04.04.2019	mixed	3	choice	risky_lose	left	9	left	safe	NA
Asega	04.04.2019	mixed	3	choice	risky_lose	right	10	right	safe	NA
Asega	04.04.2019	mixed	3	numDisc	0 vs 3	left	11	left	correct	NA
Asega	04.04.2019	mixed	3	numDisc	6 vs 3	left	12	left	correct	NA
Asega	04.04.2019	mixed	3	choice	risky_win	left	13	left	risky	yes
Asega	04.04.2019	mixed	3	numDisc	6 vs 3	left	14	left	correct	NA
Asega	04.04.2019	mixed	3	numDisc	0 vs 3	left	15	left	correct	NA
Asega	04.04.2019	mixed	3	intro	safe	right	16	right	correct	NA
Asega	04.04.2019	mixed	3	choice	risky_lose	left	17	left	safe	NA
Asega	04.04.2019	mixed	3	intro	risky_lose	right	18	right	correct	NA
Asega	04.04.2019	mixed	3	choice	risky_win	right	19	right	risky	yes
Asega	04.04.2019	mixed	3	choice	risky_lose	left	20	right	risky	no
Nani	04.04.2019	mixed	2	choice	risky_lose	left	1	left	safe	NA
Nani	04.04.2019	mixed	2	intro	risky_lose	left	2	left	correct	NA
Nani	04.04.2019	mixed	2	choice	risky_win	left	3	left	risky	yes
Nani	04.04.2019	mixed	2	choice	risky_win	left	4	right	safe	NA
Nani	04.04.2019	mixed	2	intro	risky_win	right	5	right	correct	NA
Nani	04.04.2019	mixed	2	choice	risky_win	right	6	left	safe	NA
Nani	04.04.2019	mixed	2	numDisc	6 vs 3	right	7	left	incorrect	NA
Nani	04.04.2019	mixed	2	intro	safe	left	8	left	correct	NA
Nani	04.04.2019	mixed	2	choice	risky_lose	right	9	right	safe	NA
Nani	04.04.2019	mixed	2	choice	risky_lose	right	10	right	safe	NA
Nani	04.04.2019	mixed	2	intro	safe	right	11	right	correct	NA
Nani	04.04.2019	mixed	2	numDisc	0 vs 3	right	12	right	correct	NA
Nani	04.04.2019	mixed	2	choice	risky_win	left	13	right	safe	NA
Nani	04.04.2019	mixed	2	numDisc	6 vs 3	right	14	right	correct	NA
Nani	04.04.2019	mixed	2	numDisc	0 vs 3	left	15	left	correct	NA
Nani	04.04.2019	mixed	2	numDisc	6 vs 3	left	16	right	incorrect	NA
Nani	04.04.2019	mixed	2	choice	risky_lose	left	17	left	safe	NA
Nani	04.04.2019	mixed	2	choice	risky_win	right	18	left	safe	NA
Nani	04.04.2019	mixed	2	choice	risky_lose	right	19	right	safe	NA
Nani	04.04.2019	mixed	2	numDisc	0 vs 3	right	20	right	correct	NA
Medina	04.04.2019	mixed	1 dropout				1	right	correct
Medina	04.04.2019	mixed	1 dropout				2
Medina	04.04.2019	mixed	1 dropout				3	left	safe
Medina	04.04.2019	mixed	1 dropout				4	right	safe
Medina	04.04.2019	mixed	1 dropout				5	right	correct
Medina	04.04.2019	mixed	1 dropout				6	right	safe
Medina	04.04.2019	mixed	1 dropout				7	right	safe
Medina	04.04.2019	mixed	1 dropout				8	right	incorrect
Medina	04.04.2019	mixed	1 dropout				9	right	safe
Medina	04.04.2019	mixed	1 dropout				10	left	safe
Medina	04.04.2019	mixed	1 dropout				11	left	correct
Medina	04.04.2019	mixed	1 dropout				12	right	risky
Medina	04.04.2019	mixed	1 dropout				13	left	correct
Medina	04.04.2019	mixed	1 dropout				14	left	incorrect
Medina	04.04.2019	mixed	1 dropout				15	right	safe
Medina	04.04.2019	mixed	1 dropout				16	right	correct
Medina	04.04.2019	mixed	1 dropout				17	left	correct
Medina	04.04.2019	mixed	1 dropout				18	right	correct
Medina	04.04.2019	mixed	1 dropout				19	left	risky
Medina	04.04.2019	mixed	1 dropout				20	left	safe
Mawa	05.04.2019	mixed	5	numDisc	6 vs 3	right	1	left	incorrect	NA
Mawa	05.04.2019	mixed	5	intro	safe	left	2	left	correct	NA
Mawa	05.04.2019	mixed	5	choice	risky_lose	left	3	left	safe	NA
Mawa	05.04.2019	mixed	5	numDisc	6 vs 3	left	4	left	correct	NA
Mawa	05.04.2019	mixed	5	choice	risky_win	right	5	left	safe	NA
Mawa	05.04.2019	mixed	5	numDisc	0 vs 3	right	6	right	correct	NA
Mawa	05.04.2019	mixed	5	choice	risky_lose	right	7	right	safe	NA
Mawa	05.04.2019	mixed	5	intro	safe	right	8	right	correct	NA
Mawa	05.04.2019	mixed	5	choice	risky_win	right	9	left	safe	NA
Mawa	05.04.2019	mixed	5	intro	risky_win	left	10	left	correct	NA
Mawa	05.04.2019	mixed	5	choice	risky_lose	left	11	left	safe	NA
Mawa	05.04.2019	mixed	5	choice	risky_win	right	12	left	safe	NA
Mawa	05.04.2019	mixed	5	numDisc	6 vs 3	left	13	left	correct	NA
Mawa	05.04.2019	mixed	5	choice	risky_win	left	14	right	safe	NA
Mawa	05.04.2019	mixed	5	choice	risky_win	left	15	right	safe	NA
Mawa	05.04.2019	mixed	5	choice	risky_lose	left	16	left	safe	NA
Mawa	05.04.2019	mixed	5	numDisc	0 vs 3	left	17	left	correct	NA
Mawa	05.04.2019	mixed	5	intro	risky_lose	right	18	right	correct	NA
Mawa	05.04.2019	mixed	5	numDisc	0 vs 3	left	19	left	correct	NA
Mawa	05.04.2019	mixed	5	choice	risky_lose	right	20	left	risky	no
Bwambale	05.04.2019	mixed	4	choice	risky_lose	left	1	right	risky	no
Bwambale	05.04.2019	mixed	4	numDisc	6 vs 3	right	2	left	incorrect	NA
Bwambale	05.04.2019	mixed	4	choice	risky_win	right	3	right	risky	yes
Bwambale	05.04.2019	mixed	4	intro	risky_lose	right	4	right	correct	NA
Bwambale	05.04.2019	mixed	4	numDisc	6 vs 3	left	5	right	incorrect	NA
Bwambale	05.04.2019	mixed	4	choice	risky_win	left	6	right	safe	NA
Bwambale	05.04.2019	mixed	4	choice	risky_lose	left	7	right	risky	no
Bwambale	05.04.2019	mixed	4	numDisc	6 vs 3	left	8	left	correct	NA
Bwambale	05.04.2019	mixed	4	intro	safe	left	9	left	correct	NA
Bwambale	05.04.2019	mixed	4	intro	risky_win	left	10	left	correct	NA
Bwambale	05.04.2019	mixed	4	choice	risky_win	left	11	left	risky	yes
Bwambale	05.04.2019	mixed	4	intro	safe	right	12	right	correct	NA
Bwambale	05.04.2019	mixed	4	numDisc	0 vs 3	right	13	right	correct	NA
Bwambale	05.04.2019	mixed	4	choice	risky_lose	right	14	right	safe	NA
Bwambale	05.04.2019	mixed	4	numDisc	0 vs 3	left	15	left	correct	NA
Bwambale	05.04.2019	mixed	4	choice	risky_lose	left	16	left	safe	NA
Bwambale	05.04.2019	mixed	4	numDisc	0 vs 3	left	17	left	correct	NA
Bwambale	05.04.2019	mixed	4	choice	risky_win	right	18	right	risky	yes
Bwambale	05.04.2019	mixed	4	choice	risky_win	right	19	right	risky	yes
Bwambale	05.04.2019	mixed	4	choice	risky_lose	right	20	right	safe	NA
Sally	05.04.2019	mixed	2	choice	risky_lose	left	1	left	safe	NA
Sally	05.04.2019	mixed	2	intro	risky_lose	left	2	left	correct	NA
Sally	05.04.2019	mixed	2	choice	risky_win	left	3	left	risky	yes
Sally	05.04.2019	mixed	2	choice	risky_win	left	4	left	risky	yes
Sally	05.04.2019	mixed	2	intro	risky_win	right	5	right	correct	NA
Sally	05.04.2019	mixed	2	choice	risky_win	right	6	right	risky	yes
Sally	05.04.2019	mixed	2	numDisc	6 vs 3	right	7	right	correct	NA
Sally	05.04.2019	mixed	2	intro	safe	left	8	left	correct	NA
Sally	05.04.2019	mixed	2	choice	risky_lose	right	9	right	safe	NA
Sally	05.04.2019	mixed	2	choice	risky_lose	right	10	right	safe	NA
Sally	05.04.2019	mixed	2	intro	safe	right	11	right	correct	NA
Sally	05.04.2019	mixed	2	numDisc	0 vs 3	right	12	right	correct	NA
Sally	05.04.2019	mixed	2	choice	risky_win	left	13	right	safe	NA
Sally	05.04.2019	mixed	2	numDisc	6 vs 3	right	14	right	correct	NA
Sally	05.04.2019	mixed	2	numDisc	0 vs 3	left	15	left	correct	NA
Sally	05.04.2019	mixed	2	numDisc	6 vs 3	left	16	right	incorrect	NA
Sally	05.04.2019	mixed	2	choice	risky_lose	left	17	left	safe	NA
Sally	05.04.2019	mixed	2	choice	risky_win	right	18	right	risky	yes
Sally	05.04.2019	mixed	2	choice	risky_lose	right	19	right	safe	NA
Sally	05.04.2019	mixed	2	numDisc	0 vs 3	right	20	right	correct	NA
Nkuumwa	05.04.2019	mixed	4	choice	risky_lose	left	1	left	safe	NA
Nkuumwa	05.04.2019	mixed	4	numDisc	6 vs 3	right	2	right	correct	NA
Nkuumwa	05.04.2019	mixed	4	choice	risky_win	right	3	right	risky	yes
Nkuumwa	05.04.2019	mixed	4	intro	risky_lose	right	4	right	correct	NA
Nkuumwa	05.04.2019	mixed	4	numDisc	6 vs 3	left	5	left	correct	NA
Nkuumwa	05.04.2019	mixed	4	choice	risky_win	left	6	right	safe	NA
Nkuumwa	05.04.2019	mixed	4	choice	risky_lose	left	7	left	safe	NA
Nkuumwa	05.04.2019	mixed	4	numDisc	6 vs 3	left	8	left	correct	NA
Nkuumwa	05.04.2019	mixed	4	intro	safe	left	9	left	correct	NA
Nkuumwa	05.04.2019	mixed	4	intro	risky_win	left	10	left	correct	NA
Nkuumwa	05.04.2019	mixed	4	choice	risky_win	left	11	right	safe	NA
Nkuumwa	05.04.2019	mixed	4	intro	safe	right	12	right	correct	NA
Nkuumwa	05.04.2019	mixed	4	numDisc	0 vs 3	right	13	right	correct	NA
Nkuumwa	05.04.2019	mixed	4	choice	risky_lose	right	14	right	safe	NA
Nkuumwa	05.04.2019	mixed	4	numDisc	0 vs 3	left	15	left	correct	NA
Nkuumwa	05.04.2019	mixed	4	choice	risky_lose	left	16	left	safe	NA
Nkuumwa	05.04.2019	mixed	4	numDisc	0 vs 3	left	17	left	correct	NA
Nkuumwa	05.04.2019	mixed	4	choice	risky_win	right	18	left	safe	NA
Nkuumwa	05.04.2019	mixed	4	choice	risky_win	right	19	right	risky	yes
Nkuumwa	05.04.2019	mixed	4	choice	risky_lose	right	20	left	risky	no
Nani	05.04.2019	mixed	3	choice	risky_lose	right	1	right	safe	NA
Nani	05.04.2019	mixed	3	choice	risky_win	right	2	right	risky	yes
Nani	05.04.2019	mixed	3	numDisc	6 vs 3	right	3	right	correct	NA
Nani	05.04.2019	mixed	3	intro	risky_win	left	4	left	correct	NA
Nani	05.04.2019	mixed	3	choice	risky_win	left	5	right	safe	NA
Nani	05.04.2019	mixed	3	intro	safe	left	6	left	correct	NA
Nani	05.04.2019	mixed	3	choice	risky_win	right	7	right	risky	yes
Nani	05.04.2019	mixed	3	numDisc	0 vs 3	right	8	right	correct	NA
Nani	05.04.2019	mixed	3	choice	risky_lose	left	9	right	risky	no
Nani	05.04.2019	mixed	3	choice	risky_lose	right	10	right	safe	NA
Nani	05.04.2019	mixed	3	numDisc	0 vs 3	left	11	left	correct	NA
Nani	05.04.2019	mixed	3	numDisc	6 vs 3	left	12	left	correct	NA
Nani	05.04.2019	mixed	3	numDisc	6 vs 3	left	13	left	correct	NA
Nani	05.04.2019	mixed	3	choice	risky_win	left	14	right	safe	NA
Nani	05.04.2019	mixed	3	numDisc	0 vs 3	left	15	left	correct	NA
Nani	05.04.2019	mixed	3	intro	safe	right	16	right	correct	NA
Nani	05.04.2019	mixed	3	choice	risky_lose	left	17	left	safe	NA
Nani	05.04.2019	mixed	3	intro	risky_lose	right	18	right	correct	NA
Nani	05.04.2019	mixed	3	choice	risky_win	right	19	left	safe	NA
Nani	05.04.2019	mixed	3	choice	risky_lose	left	20	left	safe	NA
Asega	05.04.2019	mixed	4	choice	risky_lose	left	1	left	safe	NA
Asega	05.04.2019	mixed	4	numDisc	6 vs 3	right	2	right	correct	NA
Asega	05.04.2019	mixed	4	choice	risky_win	right	3	right	risky	yes
Asega	05.04.2019	mixed	4	intro	risky_lose	right	4	right	correct	NA
Asega	05.04.2019	mixed	4	numDisc	6 vs 3	left	5	left	correct	NA
Asega	05.04.2019	mixed	4	choice	risky_win	left	6	right	safe	NA
Asega	05.04.2019	mixed	4	choice	risky_lose	left	7	left	safe	NA
Asega	05.04.2019	mixed	4	numDisc	6 vs 3	left	8	left	correct	NA
Asega	05.04.2019	mixed	4	intro	safe	left	9	left	correct	NA
Asega	05.04.2019	mixed	4	intro	risky_win	left	10	left	correct	NA
Asega	05.04.2019	mixed	4	choice	risky_win	left	11	left	risky	yes
Asega	05.04.2019	mixed	4	intro	safe	right	12	right	correct	NA
Asega	05.04.2019	mixed	4	numDisc	0 vs 3	right	13	right	correct	NA
Asega	05.04.2019	mixed	4	choice	risky_lose	right	14	left	risky	no
Asega	05.04.2019	mixed	4	numDisc	0 vs 3	left	15	left	correct	NA
Asega	05.04.2019	mixed	4	choice	risky_lose	left	16	right	risky	no
Asega	05.04.2019	mixed	4	numDisc	0 vs 3	left	17	left	correct	NA
Asega	05.04.2019	mixed	4	choice	risky_win	right	18	left	safe	NA
Asega	05.04.2019	mixed	4	choice	risky_win	right	19	left	safe	NA
Asega	05.04.2019	mixed	4	choice	risky_lose	right	20	right	safe	NA
Pasa	05.04.2019	mixed	4	choice	risky_lose	left	1	left	safe	NA
Pasa	05.04.2019	mixed	4	numDisc	6 vs 3	right	2	right	correct	NA
Pasa	05.04.2019	mixed	4	choice	risky_win	right	3	left	safe	NA
Pasa	05.04.2019	mixed	4	intro	risky_lose	right	4	right	correct	NA
Pasa	05.04.2019	mixed	4	numDisc	6 vs 3	left	5	left	correct	NA
Pasa	05.04.2019	mixed	4	choice	risky_win	left	6	left	risky	yes
Pasa	05.04.2019	mixed	4	choice	risky_lose	left	7	left	safe	NA
Pasa	05.04.2019	mixed	4	numDisc	6 vs 3	left	8	left	correct	NA
Pasa	05.04.2019	mixed	4	intro	safe	left	9	left	correct	NA
Pasa	05.04.2019	mixed	4	intro	risky_win	left	10	left	correct	NA
Pasa	05.04.2019	mixed	4	choice	risky_win	left	11	left	risky	yes
Pasa	05.04.2019	mixed	4	intro	safe	right	12	right	correct	NA
Pasa	05.04.2019	mixed	4	numDisc	0 vs 3	right	13	right	correct	NA
Pasa	05.04.2019	mixed	4	choice	risky_lose	right	14	right	safe	NA
Pasa	05.04.2019	mixed	4	numDisc	0 vs 3	left	15	left	correct	NA
Pasa	05.04.2019	mixed	4	choice	risky_lose	left	16	left	safe	NA
Pasa	05.04.2019	mixed	4	numDisc	0 vs 3	left	17	left	correct	NA
Pasa	05.04.2019	mixed	4	choice	risky_win	right	18	left	safe	NA
Pasa	05.04.2019	mixed	4	choice	risky_win	right	19	right	risky	yes
Pasa	05.04.2019	mixed	4	choice	risky_lose	right	20	left	risky	no
Asega	06.04.2019	mixed	5	numDisc	6 vs 3	right	1	right	correct	NA
Asega	06.04.2019	mixed	5	intro	safe	left	2	left	correct	NA
Asega	06.04.2019	mixed	5	choice	risky_lose	left	3	left	safe	NA
Asega	06.04.2019	mixed	5	numDisc	6 vs 3	left	4	left	correct	NA
Asega	06.04.2019	mixed	5	choice	risky_win	right	5	right	risky	yes
Asega	06.04.2019	mixed	5	numDisc	0 vs 3	right	6	right	correct	NA
Asega	06.04.2019	mixed	5	choice	risky_lose	right	7	right	safe	NA
Asega	06.04.2019	mixed	5	intro	safe	right	8	right	correct	NA
Asega	06.04.2019	mixed	5	choice	risky_win	right	9	right	risky	yes
Asega	06.04.2019	mixed	5	intro	risky_win	left	10	left	correct	NA
Asega	06.04.2019	mixed	5	choice	risky_lose	left	11	left	safe	NA
Asega	06.04.2019	mixed	5	choice	risky_win	right	12	left	safe	NA
Asega	06.04.2019	mixed	5	numDisc	6 vs 3	left	13	left	correct	NA
Asega	06.04.2019	mixed	5	choice	risky_win	left	14	right	safe	NA
Asega	06.04.2019	mixed	5	choice	risky_win	left	15	right	safe	NA
Asega	06.04.2019	mixed	5	choice	risky_lose	left	16	left	safe	NA
Asega	06.04.2019	mixed	5	numDisc	0 vs 3	left	17	left	correct	NA
Asega	06.04.2019	mixed	5	intro	risky_lose	right	18	right	correct	NA
Asega	06.04.2019	mixed	5	numDisc	0 vs 3	left	19	left	correct	NA
Asega	06.04.2019	mixed	5	choice	risky_lose	right	20	right	safe	NA
Mawa	06.04.2019	mixed	6	intro	risky_win	right	1	right	correct	NA
Mawa	06.04.2019	mixed	6	numDisc	6 vs 3	right	2	right	correct	NA
Mawa	06.04.2019	mixed	6	choice	risky_win	left	3	right	safe	NA
Mawa	06.04.2019	mixed	6	choice	risky_lose	right	4	left	risky	no
Mawa	06.04.2019	mixed	6	intro	safe	right	5	right	correct	NA
Mawa	06.04.2019	mixed	6	choice	risky_win	right	6	left	safe	NA
Mawa	06.04.2019	mixed	6	numDisc	0 vs 3	left	7	left	correct	NA
Mawa	06.04.2019	mixed	6	numDisc	0 vs 3	right	8	right	correct	NA
Mawa	06.04.2019	mixed	6	choice	risky_lose	right	9	right	safe	NA
Mawa	06.04.2019	mixed	6	choice	risky_win	right	10	left	safe	NA
Mawa	06.04.2019	mixed	6	numDisc	6 vs 3	left	11	right	incorrect	NA
Mawa	06.04.2019	mixed	6	choice	risky_lose	left	12	left	safe	NA
Mawa	06.04.2019	mixed	6	numDisc	6 vs 3	right	13	right	correct	NA
Mawa	06.04.2019	mixed	6	choice	risky_lose	right	14	right	safe	NA
Mawa	06.04.2019	mixed	6	intro	safe	left	15	left	correct	NA
Mawa	06.04.2019	mixed	6	numDisc	0 vs 3	right	16	right	correct	NA
Mawa	06.04.2019	mixed	6	choice	risky_win	left	17	right	safe	NA
Mawa	06.04.2019	mixed	6	choice	risky_lose	left	18	left	safe	NA
Mawa	06.04.2019	mixed	6	choice	risky_lose	left	19	left	risky	yes
Mawa	06.04.2019	mixed	6	intro	risky_lose	left	20	left	correct	NA
Bwambale	06.04.2019	mixed	5	numDisc	6 vs 3	right	1	right	correct	NA
Bwambale	06.04.2019	mixed	5	intro	safe	left	2	left	correct	NA
Bwambale	06.04.2019	mixed	5	choice	risky_lose	left	3	left	safe	NA
Bwambale	06.04.2019	mixed	5	numDisc	6 vs 3	left	4	left	correct	NA
Bwambale	06.04.2019	mixed	5	choice	risky_win	right	5	left	safe	NA
Bwambale	06.04.2019	mixed	5	numDisc	0 vs 3	right	6	right	correct	NA
Bwambale	06.04.2019	mixed	5	choice	risky_lose	right	7	right	safe	NA
Bwambale	06.04.2019	mixed	5	intro	safe	right	8	right	correct	NA
Bwambale	06.04.2019	mixed	5	choice	risky_win	right	9	left	safe	NA
Bwambale	06.04.2019	mixed	5	intro	risky_win	left	10	left	correct	NA
Bwambale	06.04.2019	mixed	5	choice	risky_lose	left	11	left	safe	NA
Bwambale	06.04.2019	mixed	5	choice	risky_win	right	12	left	safe	NA
Bwambale	06.04.2019	mixed	5	numDisc	6 vs 3	left	13	right	incorrect	NA
Bwambale	06.04.2019	mixed	5	choice	risky_win	left	14	left	risky	yes
Bwambale	06.04.2019	mixed	5	choice	risky_win	left	15	left	risky	yes
Bwambale	06.04.2019	mixed	5	choice	risky_lose	left	16	left	safe	NA
Bwambale	06.04.2019	mixed	5	numDisc	0 vs 3	left	17	left	correct	NA
Bwambale	06.04.2019	mixed	5	intro	risky_lose	right	18	right	correct	NA
Bwambale	06.04.2019	mixed	5	numDisc	0 vs 3	left	19	left	correct	NA
Bwambale	06.04.2019	mixed	5	choice	risky_lose	right	20	right	safe	NA
Nani	06.04.2019	mixed	4	choice	risky_lose	left	1	left	safe	NA
Nani	06.04.2019	mixed	4	numDisc	6 vs 3	right	2	right	correct	NA
Nani	06.04.2019	mixed	4	choice	risky_win	right	3	right	risky	yes
Nani	06.04.2019	mixed	4	intro	risky_lose	right	4	right	correct	NA
Nani	06.04.2019	mixed	4	numDisc	6 vs 3	left	5	left	correct	NA
Nani	06.04.2019	mixed	4	choice	risky_win	left	6	left	risky	yes
Nani	06.04.2019	mixed	4	choice	risky_lose	left	7	left	safe	NA
Nani	06.04.2019	mixed	4	numDisc	6 vs 3	left	8	left	correct	NA
Nani	06.04.2019	mixed	4	intro	safe	left	9	left	correct	NA
Nani	06.04.2019	mixed	4	intro	risky_win	left	10	left	correct	NA
Nani	06.04.2019	mixed	4	choice	risky_win	left	11	left	risky	yes
Nani	06.04.2019	mixed	4	intro	safe	right	12	right	correct	NA
Nani	06.04.2019	mixed	4	numDisc	0 vs 3	right	13	right	correct	NA
Nani	06.04.2019	mixed	4	choice	risky_lose	right	14	left	risky	no
Nani	06.04.2019	mixed	4	numDisc	0 vs 3	left	15	left	correct	NA
Nani	06.04.2019	mixed	4	choice	risky_lose	left	16	left	safe	NA
Nani	06.04.2019	mixed	4	numDisc	0 vs 3	left	17	left	correct	NA
Nani	06.04.2019	mixed	4	choice	risky_win	right	18	left	safe	NA
Nani	06.04.2019	mixed	4	choice	risky_win	right	19	left	safe	NA
Nani	06.04.2019	mixed	4	choice	risky_lose	right	20	right	safe	NA
Sally	06.04.2019	mixed	3	choice	risky_lose	right	1	left	risky	no
Sally	06.04.2019	mixed	3	choice	risky_win	right	2	right	risky	yes
Sally	06.04.2019	mixed	3	numDisc	6 vs 3	right	3	right	correct	NA
Sally	06.04.2019	mixed	3	intro	risky_win	left	4	left	correct	NA
Sally	06.04.2019	mixed	3	choice	risky_win	left	5	left	risky	yes
Sally	06.04.2019	mixed	3	intro	safe	left	6	left	correct	NA
Sally	06.04.2019	mixed	3	choice	risky_win	right	7	left	safe	NA
Sally	06.04.2019	mixed	3	numDisc	0 vs 3	right	8	left	incorrect	NA
Sally	06.04.2019	mixed	3	choice	risky_lose	left	9	left	safe	NA
Sally	06.04.2019	mixed	3	choice	risky_lose	right	10	left	risky	no
Sally	06.04.2019	mixed	3	numDisc	0 vs 3	left	11	left	correct	NA
Sally	06.04.2019	mixed	3	numDisc	6 vs 3	left	12	left	correct	NA
Sally	06.04.2019	mixed	3	choice	risky_win	left	13	left	risky	yes
Sally	06.04.2019	mixed	3	numDisc	6 vs 3	left	14	left	correct	NA
Sally	06.04.2019	mixed	3	numDisc	0 vs 3	left	15	left	correct	NA
Sally	06.04.2019	mixed	3	intro	safe	right	16	right	correct	NA
Sally	06.04.2019	mixed	3	choice	risky_lose	left	17	left	safe	NA
Sally	06.04.2019	mixed	3	intro	risky_lose	right	18	right	correct	NA
Sally	06.04.2019	mixed	3	choice	risky_win	right	19	right	risky	yes
Sally	06.04.2019	mixed	3	choice	risky_lose	left	20	left	safe	NA
Pasa	06.04.2019	mixed	5	numDisc	6 vs 3	right	1	right	correct	NA
Pasa	06.04.2019	mixed	5	intro	safe	left	2	left	correct	NA
Pasa	06.04.2019	mixed	5	choice	risky_lose	left	3	left	safe	NA
Pasa	06.04.2019	mixed	5	numDisc	6 vs 3	left	4	left	correct	NA
Pasa	06.04.2019	mixed	5	choice	risky_win	right	5	right	risky	yes
Pasa	06.04.2019	mixed	5	numDisc	0 vs 3	right	6	right	correct	NA
Pasa	06.04.2019	mixed	5	choice	risky_lose	right	7	right	safe	NA
Pasa	06.04.2019	mixed	5	intro	safe	right	8	right	correct	NA
Pasa	06.04.2019	mixed	5	choice	risky_win	right	9	right	risky	yes
Pasa	06.04.2019	mixed	5	intro	risky_win	left	10	left	correct	NA
Pasa	06.04.2019	mixed	5	choice	risky_lose	left	11	right	risky	no
Pasa	06.04.2019	mixed	5	choice	risky_win	right	12	right	risky	yes
Pasa	06.04.2019	mixed	5	numDisc	6 vs 3	left	13	left	correct	NA
Pasa	06.04.2019	mixed	5	choice	risky_win	left	14	right	safe	NA
Pasa	06.04.2019	mixed	5	choice	risky_win	left	15	left	risky	yes
Pasa	06.04.2019	mixed	5	choice	risky_lose	left	16	left	safe	NA
Pasa	06.04.2019	mixed	5	numDisc	0 vs 3	left	17	left	correct	NA
Pasa	06.04.2019	mixed	5	intro	risky_lose	right	18	right	correct	NA
Pasa	06.04.2019	mixed	5	numDisc	0 vs 3	left	19	left	correct	NA
Pasa	06.04.2019	mixed	5	choice	risky_lose	right	20	right	safe	NA
Nkuumwa	06.04.2019	mixed	5	numDisc	6 vs 3	right	1	right	correct	NA
Nkuumwa	06.04.2019	mixed	5	intro	safe	left	2	left	correct	NA
Nkuumwa	06.04.2019	mixed	5	choice	risky_lose	left	3	left	safe	NA
Nkuumwa	06.04.2019	mixed	5	numDisc	6 vs 3	left	4	left	correct	NA
Nkuumwa	06.04.2019	mixed	5	choice	risky_win	right	5	right	risky	yes
Nkuumwa	06.04.2019	mixed	5	numDisc	0 vs 3	right	6	right	correct	NA
Nkuumwa	06.04.2019	mixed	5	choice	risky_lose	right	7	right	safe	NA
Nkuumwa	06.04.2019	mixed	5	intro	safe	right	8	right	correct	NA
Nkuumwa	06.04.2019	mixed	5	choice	risky_win	right	9	left	safe	NA
Nkuumwa	06.04.2019	mixed	5	intro	risky_win	left	10	left	correct	NA
Nkuumwa	06.04.2019	mixed	5	choice	risky_lose	left	11	left	safe	NA
Nkuumwa	06.04.2019	mixed	5	choice	risky_win	right	12	right	risky	yes
Nkuumwa	06.04.2019	mixed	5	numDisc	6 vs 3	left	13	left	correct	NA
Nkuumwa	06.04.2019	mixed	5	choice	risky_win	left	14	right	safe	NA
Nkuumwa	06.04.2019	mixed	5	choice	risky_win	left	15	left	risky	yes
Nkuumwa	06.04.2019	mixed	5	choice	risky_lose	left	16	left	safe	NA
Nkuumwa	06.04.2019	mixed	5	numDisc	0 vs 3	left	17	left	correct	NA
Nkuumwa	06.04.2019	mixed	5	intro	risky_lose	right	18	right	correct	NA
Nkuumwa	06.04.2019	mixed	5	numDisc	0 vs 3	left	19	left	correct	NA
Nkuumwa	06.04.2019	mixed	5	choice	risky_lose	right	20	right	safe	NA
Asega	07.04.2019	mixed	6	intro	risky_win	right	1	right	correct	NA
Asega	07.04.2019	mixed	6	numDisc	6 vs 3	right	2	right	correct	NA
Asega	07.04.2019	mixed	6	choice	risky_win	left	3	left	risky	yes
Asega	07.04.2019	mixed	6	choice	risky_lose	right	4	right	safe	NA
Asega	07.04.2019	mixed	6	intro	safe	right	5	right	correct	NA
Asega	07.04.2019	mixed	6	choice	risky_win	right	6	left	safe	NA
Asega	07.04.2019	mixed	6	numDisc	0 vs 3	left	7	left	correct	NA
Asega	07.04.2019	mixed	6	numDisc	0 vs 3	right	8	right	correct	NA
Asega	07.04.2019	mixed	6	choice	risky_lose	right	9	right	safe	NA
Asega	07.04.2019	mixed	6	choice	risky_win	right	10	left	safe	NA
Asega	07.04.2019	mixed	6	numDisc	6 vs 3	left	11	left	correct	NA
Asega	07.04.2019	mixed	6	choice	risky_lose	left	12	left	safe	NA
Asega	07.04.2019	mixed	6	numDisc	6 vs 3	right	13	left	incorrect	NA
Asega	07.04.2019	mixed	6	choice	risky_lose	right	14	right	safe	NA
Asega	07.04.2019	mixed	6	intro	safe	left	15	left	correct	NA
Asega	07.04.2019	mixed	6	numDisc	0 vs 3	right	16	right	correct	NA
Asega	07.04.2019	mixed	6	choice	risky_win	left	17	left	risky	yes
Asega	07.04.2019	mixed	6	choice	risky_lose	left	18	left	safe	NA
Asega	07.04.2019	mixed	6	choice	risky_lose	left	19	left	risky	yes
Asega	07.04.2019	mixed	6	intro	risky_lose	left	20	left	correct	NA
Becky	07.04.2019	mixed	1	intro	safe	right	1	right	correct	NA
Becky	07.04.2019	mixed	1	numDisc	0 vs 3	left	2	left	correct	NA
Becky	07.04.2019	mixed	1	choice	risky_win	right	3	right	risky	yes
Becky	07.04.2019	mixed	1	choice	risky_lose	right	4	right	safe	NA
Becky	07.04.2019	mixed	1	numDisc	6 vs 3	right	5	right	correct	NA
Becky	07.04.2019	mixed	1	choice	risky_lose	right	6	left	risky	no
Becky	07.04.2019	mixed	1	choice	risky_win	left	7	right	safe	NA
Becky	07.04.2019	mixed	1	numDisc	6 vs 3	left	8	left	correct	NA
Becky	07.04.2019	mixed	1	choice	risky_win	left	9	right	safe	NA
Becky	07.04.2019	mixed	1	choice	risky_win	right	10	right	risky	yes
Becky	07.04.2019	mixed	1	intro	safe	left	11	left	correct	NA
Becky	07.04.2019	mixed	1	choice	risky_lose	left	12	right	risky	no
Becky	07.04.2019	mixed	1	intro	risky_lose	left	13	left	correct	NA
Becky	07.04.2019	mixed	1	numDisc	6 vs 3	left	14	right	correct	NA
Becky	07.04.2019	mixed	1	choice	risky_win	left	15	right	safe	NA
Becky	07.04.2019	mixed	1	intro	risky_win	right	16	right	correct	NA
Becky	07.04.2019	mixed	1	numDisc	0 vs 3	left	17	left	correct	NA
Becky	07.04.2019	mixed	1	numDisc	0 vs 3	right	18	right	correct	NA
Becky	07.04.2019	mixed	1	choice	risky_lose	right	19	right	safe	NA
Becky	07.04.2019	mixed	1	choice	risky_lose	left	20	right	risky	no
Sally	07.04.2019	mixed	4	choice	risky_lose	left	1	right	risky	no
Sally	07.04.2019	mixed	4	numDisc	6 vs 3	right	2	right	correct	NA
Sally	07.04.2019	mixed	4	choice	risky_win	right	3	left	safe	NA
Sally	07.04.2019	mixed	4	intro	risky_lose	right	4	right	correct	NA
Sally	07.04.2019	mixed	4	numDisc	6 vs 3	left	5	left	correct	NA
Sally	07.04.2019	mixed	4	choice	risky_win	left	6	left	risky	yes
Sally	07.04.2019	mixed	4	choice	risky_lose	left	7	left	safe	NA
Sally	07.04.2019	mixed	4	numDisc	6 vs 3	left	8	left	correct	NA
Sally	07.04.2019	mixed	4	intro	safe	left	9	left	correct	NA
Sally	07.04.2019	mixed	4	intro	risky_win	left	10	left	correct	NA
Sally	07.04.2019	mixed	4	choice	risky_win	left	11	right	safe	NA
Sally	07.04.2019	mixed	4	intro	safe	right	12	right	correct	NA
Sally	07.04.2019	mixed	4	numDisc	0 vs 3	right	13	right	correct	NA
Sally	07.04.2019	mixed	4	choice	risky_lose	right	14	left	risky	no
Sally	07.04.2019	mixed	4	numDisc	0 vs 3	left	15	left	correct	NA
Sally	07.04.2019	mixed	4	choice	risky_lose	left	16	left	safe	NA
Sally	07.04.2019	mixed	4	numDisc	0 vs 3	left	17	left	correct	NA
Sally	07.04.2019	mixed	4	choice	risky_win	right	18	left	safe	NA
Sally	07.04.2019	mixed	4	choice	risky_win	right	19	left	safe	NA
Sally	07.04.2019	mixed	4	choice	risky_lose	right	20	right	safe	NA
Bwambale	07.04.2019	mixed	6	intro	risky_win	right	1	right	correct	NA
Bwambale	07.04.2019	mixed	6	numDisc	6 vs 3	right	2	right	correct	NA
Bwambale	07.04.2019	mixed	6	choice	risky_win	left	3	left	risky	yes
Bwambale	07.04.2019	mixed	6	choice	risky_lose	right	4	left	risky	no
Bwambale	07.04.2019	mixed	6	intro	safe	right	5	right	correct	NA
Bwambale	07.04.2019	mixed	6	choice	risky_win	right	6	left	safe	NA
Bwambale	07.04.2019	mixed	6	numDisc	0 vs 3	left	7	left	correct	NA
Bwambale	07.04.2019	mixed	6	numDisc	0 vs 3	right	8	right	correct	NA
Bwambale	07.04.2019	mixed	6	choice	risky_lose	right	9	right	safe	NA
Bwambale	07.04.2019	mixed	6	choice	risky_win	right	10	right	risky	yes
Bwambale	07.04.2019	mixed	6	numDisc	6 vs 3	left	11	left	correct	NA
Bwambale	07.04.2019	mixed	6	choice	risky_lose	left	12	right	risky	no
Bwambale	07.04.2019	mixed	6	numDisc	6 vs 3	right	13	right	correct	NA
Bwambale	07.04.2019	mixed	6	choice	risky_lose	right	14	right	safe	NA
Bwambale	07.04.2019	mixed	6	intro	safe	left	15	left	correct	NA
Bwambale	07.04.2019	mixed	6	numDisc	0 vs 3	right	16	right	correct	NA
Bwambale	07.04.2019	mixed	6	choice	risky_win	left	17	right	safe	NA
Bwambale	07.04.2019	mixed	6	choice	risky_lose	left	18	left	safe	NA
Bwambale	07.04.2019	mixed	6	choice	risky_lose	left	19	right	safe	NA
Bwambale	07.04.2019	mixed	6	intro	risky_lose	left	20	left	correct	NA
Pasa	07.04.2019	mixed	6	intro	risky_win	right	1	right	correct	NA
Pasa	07.04.2019	mixed	6	numDisc	6 vs 3	right	2	right	correct	NA
Pasa	07.04.2019	mixed	6	choice	risky_win	left	3	left	risky	yes
Pasa	07.04.2019	mixed	6	choice	risky_lose	right	4	right	safe	NA
Pasa	07.04.2019	mixed	6	intro	safe	right	5	right	correct	NA
Pasa	07.04.2019	mixed	6	choice	risky_win	right	6	left	safe	NA
Pasa	07.04.2019	mixed	6	numDisc	0 vs 3	left	7	left	correct	NA
Pasa	07.04.2019	mixed	6	numDisc	0 vs 3	right	8	right	correct	NA
Pasa	07.04.2019	mixed	6	choice	risky_lose	right	9	left	risky	no
Pasa	07.04.2019	mixed	6	choice	risky_win	right	10	left	safe	NA
Pasa	07.04.2019	mixed	6	numDisc	6 vs 3	left	11	left	correct	NA
Pasa	07.04.2019	mixed	6	choice	risky_lose	left	12	right	risky	no
Pasa	07.04.2019	mixed	6	numDisc	6 vs 3	right	13	right	correct	NA
Pasa	07.04.2019	mixed	6	choice	risky_lose	right	14	left	risky	no
Pasa	07.04.2019	mixed	6	intro	safe	left	15	left	correct	NA
Pasa	07.04.2019	mixed	6	numDisc	0 vs 3	right	16	right	correct	NA
Pasa	07.04.2019	mixed	6	choice	risky_win	left	17	right	safe	NA
Pasa	07.04.2019	mixed	6	choice	risky_lose	left	18	left	safe	NA
Pasa	07.04.2019	mixed	6	choice	risky_lose	left	19	right	safe	NA
Pasa	07.04.2019	mixed	6	intro	risky_lose	left	20	left	correct	NA
Kisembo	07.04.2019	mixed	1	intro	safe	right	1	right	correct	NA
Kisembo	07.04.2019	mixed	1	numDisc	0 vs 3	left	2	left	correct	NA
Kisembo	07.04.2019	mixed	1	choice	risky_win	right	3	left	safe	NA
Kisembo	07.04.2019	mixed	1	choice	risky_lose	right	4	right	safe	NA
Kisembo	07.04.2019	mixed	1	numDisc	6 vs 3	right	5	left	incorrect	NA
Kisembo	07.04.2019	mixed	1	choice	risky_lose	right	6	right	safe	NA
Kisembo	07.04.2019	mixed	1	choice	risky_win	left	7	right	safe	NA
Kisembo	07.04.2019	mixed	1	numDisc	6 vs 3	left	8	left	correct	NA
Kisembo	07.04.2019	mixed	1	choice	risky_win	left	9	left	risky	yes
Kisembo	07.04.2019	mixed	1	choice	risky_win	right	10	left	safe	NA
Kisembo	07.04.2019	mixed	1	intro	safe	left	11	left	correct	NA
Kisembo	07.04.2019	mixed	1	choice	risky_lose	left	12	left	safe	NA
Kisembo	07.04.2019	mixed	1	intro	risky_lose	left	13	left	correct	NA
Kisembo	07.04.2019	mixed	1	numDisc	6 vs 3	left	14	left	incorrect	NA
Kisembo	07.04.2019	mixed	1	choice	risky_win	left	15	right	safe	NA
Kisembo	07.04.2019	mixed	1	intro	risky_win	right	16	right	correct	NA
Kisembo	07.04.2019	mixed	1	numDisc	0 vs 3	left	17	left	correct	NA
Kisembo	07.04.2019	mixed	1	numDisc	0 vs 3	right	18	right	correct	NA
Kisembo	07.04.2019	mixed	1	choice	risky_lose	right	19	right	safe	NA
Kisembo	07.04.2019	mixed	1	choice	risky_lose	left	20	right	risky	no
Nani	07.04.2019	mixed	5	numDisc	6 vs 3	right	1	left	incorrect	NA
Nani	07.04.2019	mixed	5	intro	safe	left	2	left	correct	NA
Nani	07.04.2019	mixed	5	choice	risky_lose	left	3	left	safe	NA
Nani	07.04.2019	mixed	5	numDisc	6 vs 3	left	4	left	correct	NA
Nani	07.04.2019	mixed	5	choice	risky_win	right	5	left	safe	NA
Nani	07.04.2019	mixed	5	numDisc	0 vs 3	right	6	right	correct	NA
Nani	07.04.2019	mixed	5	choice	risky_lose	right	7	left	risky	no
Nani	07.04.2019	mixed	5	intro	safe	right	8	right	correct	NA
Nani	07.04.2019	mixed	5	choice	risky_win	right	9	left	safe	NA
Nani	07.04.2019	mixed	5	intro	risky_win	left	10	left	correct	NA
Nani	07.04.2019	mixed	5	choice	risky_lose	left	11	left	safe	NA
Nkuumwa	07.04.2019	mixed	6	intro	risky_win	right	1	right	correct	NA
Nkuumwa	07.04.2019	mixed	6	numDisc	6 vs 3	right	2	right	correct	NA
Nkuumwa	07.04.2019	mixed	6	choice	risky_win	left	3	right	safe	NA
Nkuumwa	07.04.2019	mixed	6	choice	risky_lose	right	4	right	safe	NA
Nkuumwa	07.04.2019	mixed	6	intro	safe	right	5	right	correct	NA
Nkuumwa	07.04.2019	mixed	6	choice	risky_win	right	6	left	safe	NA
Nkuumwa	07.04.2019	mixed	6	numDisc	0 vs 3	left	7	left	correct	NA
Nkuumwa	07.04.2019	mixed	6	numDisc	0 vs 3	right	8	right	correct	NA
Nkuumwa	07.04.2019	mixed	6	choice	risky_lose	right	9	right	safe	NA
Nkuumwa	07.04.2019	mixed	6	choice	risky_win	right	10	right	risky	yes
Nkuumwa	07.04.2019	mixed	6	numDisc	6 vs 3	left	11	right	incorrect	NA
Nkuumwa	07.04.2019	mixed	6	choice	risky_lose	left	12	left	safe	NA
Nkuumwa	07.04.2019	mixed	6	numDisc	6 vs 3	right	13	right	correct	NA
Nkuumwa	07.04.2019	mixed	6	choice	risky_lose	right	14	right	safe	NA
Nkuumwa	07.04.2019	mixed	6	intro	safe	left	15	left	correct	NA
Nkuumwa	07.04.2019	mixed	6	numDisc	0 vs 3	right	16	right	correct	NA
Nkuumwa	07.04.2019	mixed	6	choice	risky_win	left	17	left	risky	yes
Nkuumwa	07.04.2019	mixed	6	choice	risky_lose	left	18	left	safe	NA
Nkuumwa	07.04.2019	mixed	6	choice	risky_lose	left	19	right	safe	NA
Nkuumwa	07.04.2019	mixed	6	intro	risky_lose	left	20	left	correct	NA
Kisembo	08.04.2019	mixed	2	choice	risky_lose	left	1	left	safe	NA
Kisembo	08.04.2019	mixed	2	intro	risky_lose	left	2	left	correct	NA
Kisembo	08.04.2019	mixed	2	choice	risky_win	left	3	right	safe	NA
Kisembo	08.04.2019	mixed	2	choice	risky_win	left	4	right	safe	NA
Kisembo	08.04.2019	mixed	2	intro	risky_win	right	5	right	correct	NA
Kisembo	08.04.2019	mixed	2	choice	risky_win	right	6	right	risky	yes
Kisembo	08.04.2019	mixed	2	numDisc	6 vs 3	right	7	right	correct	NA
Kisembo	08.04.2019	mixed	2	intro	safe	left	8	left	correct	NA
Kisembo	08.04.2019	mixed	2	choice	risky_lose	right	9	right	safe	NA
Kisembo	08.04.2019	mixed	2	choice	risky_lose	right	10	right	safe	NA
Kisembo	08.04.2019	mixed	2	intro	safe	right	11	right	correct	NA
Kisembo	08.04.2019	mixed	2	numDisc	0 vs 3	right	12	right	correct	NA
Kisembo	08.04.2019	mixed	2	choice	risky_win	left	13	right	safe	NA
Kisembo	08.04.2019	mixed	2	numDisc	6 vs 3	right	14	left	incorrect	NA
Kisembo	08.04.2019	mixed	2	numDisc	0 vs 3	left	15	left	correct	NA
Kisembo	08.04.2019	mixed	2	numDisc	6 vs 3	left	16	left	correct	NA
Kisembo	08.04.2019	mixed	2	choice	risky_lose	left	17	left	safe	NA
Kisembo	08.04.2019	mixed	2	choice	risky_win	right	18	left	safe	NA
Kisembo	08.04.2019	mixed	2	choice	risky_lose	right	19	right	safe	NA
Kisembo	08.04.2019	mixed	2	numDisc	0 vs 3	right	20	right	correct	NA
Becky	08.04.2019	mixed	2	choice	risky_lose	left	1	left	safe	NA
Becky	08.04.2019	mixed	2	intro	risky_lose	left	2	left	correct	NA
Becky	08.04.2019	mixed	2	choice	risky_win	left	3	left	risky	yes
Becky	08.04.2019	mixed	2	choice	risky_win	left	4	left	risky	yes
Becky	08.04.2019	mixed	2	intro	risky_win	right	5	right	correct	NA
Becky	08.04.2019	mixed	2	choice	risky_win	right	6	right	risky	yes
Becky	08.04.2019	mixed	2	numDisc	6 vs 3	right	7	right	correct	NA
Becky	08.04.2019	mixed	2	intro	safe	left	8	left	correct	NA
Becky	08.04.2019	mixed	2	choice	risky_lose	right	9	right	safe	NA
Becky	08.04.2019	mixed	2	choice	risky_lose	right	10	right	safe	NA
Becky	08.04.2019	mixed	2	intro	safe	right	11	right	correct	NA
Becky	08.04.2019	mixed	2	numDisc	0 vs 3	right	12	right	correct	NA
Becky	08.04.2019	mixed	2	choice	risky_win	left	13	right	safe	NA
Becky	08.04.2019	mixed	2	numDisc	6 vs 3	right	14	right	correct	NA
Becky	08.04.2019	mixed	2	numDisc	0 vs 3	left	15	left	correct	NA
Becky	08.04.2019	mixed	2	numDisc	6 vs 3	left	16	right	incorrect	NA
Becky	08.04.2019	mixed	2	choice	risky_lose	left	17	left	safe	NA
Becky	08.04.2019	mixed	2	choice	risky_win	right	18	right	risky	yes
Becky	08.04.2019	mixed	2	choice	risky_lose	right	19	left	risky	no
Becky	08.04.2019	mixed	2	numDisc	0 vs 3	right	20	right	correct	NA
Sally	08.04.2019	mixed	5	numDisc	6 vs 3	right	1	right	correct	NA
Sally	08.04.2019	mixed	5	intro	safe	left	2	left	correct	NA
Sally	08.04.2019	mixed	5	choice	risky_lose	left	3	right	risky	no
Sally	08.04.2019	mixed	5	numDisc	6 vs 3	left	4	left	correct	NA
Sally	08.04.2019	mixed	5	choice	risky_win	right	5	right	risky	yes
Sally	08.04.2019	mixed	5	numDisc	0 vs 3	right	6	right	correct	NA
Sally	08.04.2019	mixed	5	choice	risky_lose	right	7	right	safe	NA
Sally	08.04.2019	mixed	5	intro	safe	right	8	right	correct	NA
Sally	08.04.2019	mixed	5	choice	risky_win	right	9	right	risky	yes
Sally	08.04.2019	mixed	5	intro	risky_win	left	10	left	correct	NA
Sally	08.04.2019	mixed	5	choice	risky_lose	left	11	right	risky	no
Sally	08.04.2019	mixed	5	choice	risky_win	right	12	right	risky	yes
Sally	08.04.2019	mixed	5	numDisc	6 vs 3	left	13	left	correct	NA
Sally	08.04.2019	mixed	5	choice	risky_win	left	14	right	safe	NA
Sally	08.04.2019	mixed	5	choice	risky_win	left	15	right	safe	NA
Sally	08.04.2019	mixed	5	choice	risky_lose	left	16	right	risky	no
Sally	08.04.2019	mixed	5	numDisc	0 vs 3	left	17	left	correct	NA
Sally	08.04.2019	mixed	5	intro	risky_lose	right	18	right	correct	NA
Sally	08.04.2019	mixed	5	numDisc	0 vs 3	left	19	left	correct	NA
Sally	08.04.2019	mixed	5	choice	risky_lose	right	20	right	safe	NA
Medina	08.04.2019	mixed	1	intro	safe	right	1	right	correct	NA
Medina	08.04.2019	mixed	1	numDisc	0 vs 3	left	2	left	correct	NA
Medina	08.04.2019	mixed	1	choice	risky_win	right	3	left	safe	NA
Medina	08.04.2019	mixed	1	choice	risky_lose	right	4	right	safe	NA
Medina	08.04.2019	mixed	1	numDisc	6 vs 3	right	5	right	correct	NA
Medina	08.04.2019	mixed	1	choice	risky_lose	right	6	right	safe	NA
Medina	08.04.2019	mixed	1	choice	risky_win	left	7	right	safe	NA
Medina	08.04.2019	mixed	1	choice	risky_win	left	8	right	safe	NA
Medina	08.04.2019	mixed	1	numDisc	6 vs 3	left	9	left	correct	NA
Medina	08.04.2019	mixed	1	choice	risky_win	right	10	left	safe	NA
Medina	08.04.2019	mixed	1	intro	safe	left	11	left	correct	NA
Medina	08.04.2019	mixed	1	choice	risky_lose	left	12	left	safe	NA
Medina	08.04.2019	mixed	1	intro	risky_lose	left	13	left	correct	NA
Medina	08.04.2019	mixed	1	numDisc	6 vs 3	left	14	left	incorrect	NA
Medina	08.04.2019	mixed	1	choice	risky_win	left	15	right	safe	NA
Medina	08.04.2019	mixed	1	intro	risky_win	right	16	right	correct	NA
Medina	08.04.2019	mixed	1	numDisc	0 vs 3	left	17	left	correct	NA
Medina	08.04.2019	mixed	1	numDisc	0 vs 3	right	18	right	correct	NA
Medina	08.04.2019	mixed	1	choice	risky_lose	right	19	right	safe	NA
Medina	08.04.2019	mixed	1	choice	risky_lose	left	20	right	risky	no
Sally	09.04.2019	mixed	6	intro	risky_win	right	1	right	correct	NA
Sally	09.04.2019	mixed	6	numDisc	6 vs 3	right	2	right	correct	NA
Sally	09.04.2019	mixed	6	choice	risky_win	left	3	right	safe	NA
Sally	09.04.2019	mixed	6	choice	risky_lose	right	4	left	risky	no
Sally	09.04.2019	mixed	6	intro	safe	right	5	right	correct	NA
Sally	09.04.2019	mixed	6	choice	risky_win	right	6	left	safe	NA
Sally	09.04.2019	mixed	6	numDisc	0 vs 3	left	7	right	correct	NA
Sally	09.04.2019	mixed	6	numDisc	0 vs 3	right	8	right	correct	NA
Sally	09.04.2019	mixed	6	choice	risky_lose	right	9	right	safe	NA
Sally	09.04.2019	mixed	6	choice	risky_win	right	10	left	safe	NA
Sally	09.04.2019	mixed	6	numDisc	6 vs 3	left	11	left	correct	NA
Sally	09.04.2019	mixed	6	choice	risky_lose	left	12	left	safe	NA
Sally	09.04.2019	mixed	6	numDisc	6 vs 3	right	13	right	correct	NA
Sally	09.04.2019	mixed	6	choice	risky_lose	right	14	right	safe	NA
Sally	09.04.2019	mixed	6	intro	safe	left	15	left	correct	NA
Sally	09.04.2019	mixed	6	numDisc	0 vs 3	right	16	right	correct	NA
Sally	09.04.2019	mixed	6	choice	risky_win	left	17	left	risky	yes
Sally	09.04.2019	mixed	6	choice	risky_lose	left	18	left	safe	NA
Sally	09.04.2019	mixed	6	choice	risky_lose	left	19	right	safe	NA
Sally	09.04.2019	mixed	6	intro	risky_lose	left	20	left	correct	NA
Becky	09.04.2019	mixed	3	choice	risky_lose	right	1	right	safe	NA
Becky	09.04.2019	mixed	3	choice	risky_win	right	2	right	risky	yes
Becky	09.04.2019	mixed	3	numDisc	6 vs 3	right	3	right	correct	NA
Becky	09.04.2019	mixed	3	intro	risky_win	left	4	left	correct	NA
Becky	09.04.2019	mixed	3	choice	risky_win	left	5	right	safe	NA
Becky	09.04.2019	mixed	3	intro	safe	left	6	left	correct	NA
Becky	09.04.2019	mixed	3	choice	risky_win	right	7	right	risky	yes
Becky	09.04.2019	mixed	3	numDisc	0 vs 3	right	8	right	correct	NA
Becky	09.04.2019	mixed	3	choice	risky_lose	left	9	right	risky	no
Becky	09.04.2019	mixed	3	choice	risky_lose	right	10	right	safe	NA
Becky	09.04.2019	mixed	3	numDisc	0 vs 3	left	11	left	correct	NA
Becky	09.04.2019	mixed	3	numDisc	6 vs 3	left	12	left	correct	NA
Becky	09.04.2019	mixed	3	choice	risky_win	left	13	right	safe	NA
Becky	09.04.2019	mixed	3	numDisc	6 vs 3	left	14	left	correct	NA
Becky	09.04.2019	mixed	3	numDisc	0 vs 3	left	15	left	correct	NA
Becky	09.04.2019	mixed	3	intro	safe	right	16	right	correct	NA
Becky	09.04.2019	mixed	3	choice	risky_lose	left	17	right	risky	no
Becky	09.04.2019	mixed	3	intro	risky_lose	right	18	right	correct	NA
Becky	09.04.2019	mixed	3	choice	risky_win	right	19	right	risky	yes
Becky	09.04.2019	mixed	3	choice	risky_lose	left	20	right	risky	no
Kisembo	10.04.2019	mixed	3	choice	risky_lose	right	1	right	safe	NA
Kisembo	10.04.2019	mixed	3	choice	risky_win	right	2	left	safe	NA
Kisembo	10.04.2019	mixed	3	numDisc	6 vs 3	right	3	left	incorrect	NA
Kisembo	10.04.2019	mixed	3	intro	risky_win	left	4	left	correct	NA
Kisembo	10.04.2019	mixed	3	choice	risky_win	left	5	left	risky	yes
Kisembo	10.04.2019	mixed	3	intro	safe	left	6	left	correct	NA
Kisembo	10.04.2019	mixed	3	choice	risky_win	right	7	left	safe	NA
Kisembo	10.04.2019	mixed	3	choice	risky_lose	right	8	left	risky	no
Kisembo	10.04.2019	mixed	3	choice	risky_lose	left	9	left	safe	NA
Kisembo	10.04.2019	mixed	3	choice	risky_lose	right	10	left	risky	no
Kisembo	10.04.2019	mixed	3	numDisc	0 vs 3	left	11	left	correct	NA
Kisembo	10.04.2019	mixed	3	numDisc	6 vs 3	left	12	left	correct	NA
Kisembo	10.04.2019	mixed	3	choice	risky_win	left	13	left	risky	yes
Kisembo	10.04.2019	mixed	3	numDisc	6 vs 3	left	14	left	correct	NA
Kisembo	10.04.2019	mixed	3	numDisc	0 vs 3	left	15	left	correct	NA
Kisembo	10.04.2019	mixed	3	intro	safe	right	16	right	correct	NA
Kisembo	10.04.2019	mixed	3	choice	risky_lose	left	17	left	safe	NA
Kisembo	10.04.2019	mixed	3	intro	risky_lose	right	18	right	correct	NA
Kisembo	10.04.2019	mixed	3	choice	risky_win	right	19	left	safe	NA
Kisembo	10.04.2019	mixed	3	choice	risky_lose	left	20	left	safe	NA
Medina	10.04.2019	mixed	2	choice	risky_lose	left	1	right	risky	no
Medina	10.04.2019	mixed	2	intro	risky_lose	left	2	left	correct	NA
Medina	10.04.2019	mixed	2	choice	risky_win	left	3	left	risky	yes
Medina	10.04.2019	mixed	2	choice	risky_win	left	4	right	safe	NA
Medina	10.04.2019	mixed	2	intro	risky_win	right	5	right	correct	NA
Medina	10.04.2019	mixed	2	choice	risky_win	right	6	right	risky	yes
Medina	10.04.2019	mixed	2	numDisc	6 vs 3	right	7	right	correct	NA
Medina	10.04.2019	mixed	2	intro	safe	left	8	left	correct	NA
Medina	10.04.2019	mixed	2	choice	risky_lose	right	9	right	safe	NA
Medina	10.04.2019	mixed	2	choice	risky_lose	right	10	right	safe	NA
Medina	10.04.2019	mixed	2	intro	safe	right	11	right	correct	NA
Medina	10.04.2019	mixed	2	numDisc	0 vs 3	right	12	right	correct	NA
Medina	10.04.2019	mixed	2	choice	risky_win	left	13	right	safe	NA
Medina	10.04.2019	mixed	2	numDisc	6 vs 3	right	14	right	correct	NA
Medina	10.04.2019	mixed	2	numDisc	0 vs 3	left	15	left	correct	NA
Medina	10.04.2019	mixed	2	numDisc	6 vs 3	left	16	right	incorrect	NA
Medina	10.04.2019	mixed	2	choice	risky_lose	left	17	right	risky	no
Medina	10.04.2019	mixed	2	choice	risky_win	right	18	right	risky	yes
Medina	10.04.2019	mixed	2	choice	risky_lose	right	19	right	safe	NA
Medina	10.04.2019	mixed	2	numDisc	0 vs 3	right	20	right	correct	NA
Becky	10.04.2019	mixed	4	choice	risky_lose	left	1	right	risky	no
Becky	10.04.2019	mixed	4	numDisc	6 vs 3	right	2	right	correct	NA
Becky	10.04.2019	mixed	4	choice	risky_win	right	3	right	risky	yes
Becky	10.04.2019	mixed	4	intro	risky_lose	right	4	right	correct	NA
Becky	10.04.2019	mixed	4	numDisc	6 vs 3	left	5	left	correct	NA
Becky	10.04.2019	mixed	4	choice	risky_win	left	6	right	safe	NA
Becky	10.04.2019	mixed	4	choice	risky_lose	left	7	right	risky	no
Becky	10.04.2019	mixed	4	numDisc	6 vs 3	left	8	left	correct	NA
Becky	10.04.2019	mixed	4	intro	safe	left	9	left	correct	NA
Becky	10.04.2019	mixed	4	intro	risky_win	left	10	left	correct	NA
Becky	10.04.2019	mixed	4	choice	risky_win	left	11	left	risky	yes
Becky	10.04.2019	mixed	4	intro	safe	right	12	right	correct	NA
Becky	10.04.2019	mixed	4	numDisc	0 vs 3	right	13	right	correct	NA
Becky	10.04.2019	mixed	4	choice	risky_lose	right	14	right	safe	NA
Becky	10.04.2019	mixed	4	numDisc	0 vs 3	left	15	left	correct	NA
Becky	10.04.2019	mixed	4	choice	risky_lose	left	16	right	risky	no
Becky	10.04.2019	mixed	4	numDisc	0 vs 3	left	17	left	correct	NA
Becky	10.04.2019	mixed	4	choice	risky_win	right	18	right	risky	yes
Becky	10.04.2019	mixed	4	choice	risky_win	right	19	right	risky	yes
Becky	10.04.2019	mixed	4	choice	risky_lose	right	20	left	risky	no
Kisembo	11.04.2019	mixed	4	choice	risky_lose	left	1	left	safe	NA
Kisembo	11.04.2019	mixed	4	numDisc	6 vs 3	right	2	right	correct	NA
Kisembo	11.04.2019	mixed	4	choice	risky_win	right	3	left	safe	NA
Kisembo	11.04.2019	mixed	4	intro	risky_lose	right	4	right	correct	NA
Kisembo	11.04.2019	mixed	4	numDisc	6 vs 3	left	5	left	correct	NA
Kisembo	11.04.2019	mixed	4	choice	risky_win	left	6	right	safe	NA
Kisembo	11.04.2019	mixed	4	choice	risky_lose	left	7	left	safe	NA
Kisembo	11.04.2019	mixed	4	numDisc	6 vs 3	left	8	left	correct	NA
Kisembo	11.04.2019	mixed	4	intro	safe	left	9	left	correct	NA
Kisembo	11.04.2019	mixed	4	intro	risky_win	left	10	left	correct	NA
Kisembo	11.04.2019	mixed	4	choice	risky_win	left	11	left	risky	yes
Kisembo	11.04.2019	mixed	4	intro	safe	right	12	right	correct	NA
Kisembo	11.04.2019	mixed	4	numDisc	0 vs 3	right	13	right	correct	NA
Kisembo	11.04.2019	mixed	4	choice	risky_lose	right	14	right	safe	NA
Kisembo	11.04.2019	mixed	4	numDisc	0 vs 3	left	15	left	correct	NA
Kisembo	11.04.2019	mixed	4	choice	risky_lose	left	16	left	safe	NA
Kisembo	11.04.2019	mixed	4	numDisc	0 vs 3	left	17	left	correct	NA
Kisembo	11.04.2019	mixed	4	choice	risky_win	right	18	left	safe	NA
Kisembo	11.04.2019	mixed	4	choice	risky_win	right	19	right	risky	yes
Kisembo	11.04.2019	mixed	4	choice	risky_lose	right	20	right	safe	NA
Medina	11.04.2019	mixed	3	choice	risky_lose	right	1	right	safe	NA
Medina	11.04.2019	mixed	3	choice	risky_win	right	2	right	risky	yes
Medina	11.04.2019	mixed	3	numDisc	6 vs 3	right	3	right	correct	NA
Medina	11.04.2019	mixed	3	intro	risky_win	left	4	left	correct	NA
Medina	11.04.2019	mixed	3	choice	risky_win	left	5	right	safe	NA
Medina	11.04.2019	mixed	3	intro	safe	left	6	left	correct	NA
Medina	11.04.2019	mixed	3	choice	risky_win	right	7	right	risky	yes
Medina	11.04.2019	mixed	3	numDisc	0 vs 3	right	8	right	correct	NA
Medina	11.04.2019	mixed	3	choice	risky_lose	left	9	right	risky	no
Medina	11.04.2019	mixed	3	choice	risky_lose	right	10	right	safe	NA
Medina	11.04.2019	mixed	3	numDisc	0 vs 3	left	11	left	correct	NA
Medina	11.04.2019	mixed	3	numDisc	6 vs 3	left	12	right	incorrect	NA
Medina	11.04.2019	mixed	3	choice	risky_win	left	13	right	safe	NA
Medina	11.04.2019	mixed	3	numDisc	6 vs 3	left	14	right	incorrect	NA
Medina	11.04.2019	mixed	3	numDisc	0 vs 3	left	15	left	correct	NA
Medina	11.04.2019	mixed	3	intro	safe	right	16	right	correct	NA
Medina	11.04.2019	mixed	3	choice	risky_lose	left	17	left	safe	NA
Medina	11.04.2019	mixed	3	intro	risky_lose	right	18	right	correct	NA
Medina	11.04.2019	mixed	3	choice	risky_win	right	19	right	risky	yes
Medina	11.04.2019	mixed	3	choice	risky_lose	left	20	right	risky	no
Becky	11.04.2019	mixed	5	numDisc	6 vs 3	right	1	right	correct	NA
Becky	11.04.2019	mixed	5	intro	safe	left	2	left	correct	NA
Becky	11.04.2019	mixed	5	choice	risky_lose	left	3	right	risky	no
Becky	11.04.2019	mixed	5	numDisc	6 vs 3	left	4	right	incorrect	NA
Becky	11.04.2019	mixed	5	choice	risky_win	right	5	right	risky	yes
Becky	11.04.2019	mixed	5	numDisc	0 vs 3	right	6	right	correct	NA
Becky	11.04.2019	mixed	5	choice	risky_lose	right	7	right	safe	NA
Becky	11.04.2019	mixed	5	intro	safe	right	8	right	correct	NA
Becky	11.04.2019	mixed	5	choice	risky_win	right	9	right	risky	yes
Becky	11.04.2019	mixed	5	intro	risky_win	left	10	left	correct	NA
Becky	11.04.2019	mixed	5	choice	risky_lose	left	11	right	risky	no
Becky	11.04.2019	mixed	5	choice	risky_win	right	12	right	risky	yes
Becky	11.04.2019	mixed	5	numDisc	6 vs 3	left	13	right	incorrect	NA
Becky	11.04.2019	mixed	5	choice	risky_win	left	14	right	safe	NA
Becky	11.04.2019	mixed	5	choice	risky_win	left	15	right	safe	NA
Becky	11.04.2019	mixed	5	choice	risky_lose	left	16	right	risky	no
Becky	11.04.2019	mixed	5	numDisc	0 vs 3	left	17	left	correct	NA
Becky	11.04.2019	mixed	5	intro	risky_lose	right	18	right	correct	NA
Becky	11.04.2019	mixed	5	numDisc	0 vs 3	left	19	left	correct	NA
Becky	11.04.2019	mixed	5	choice	risky_lose	right	20	right	safe	NA
Nani	11.04.2019	mixed	5	choice	risky_win	right	12	left	safe	NA
Nani	11.04.2019	mixed	5	numDisc	6 vs 3	left	13	left	correct	NA
Nani	11.04.2019	mixed	5	choice	risky_win	left	14	left	risky	yes
Nani	11.04.2019	mixed	5	choice	risky_win	left	15	left	risky	yes
Nani	11.04.2019	mixed	5	choice	risky_lose	left	16	left	safe	NA
Nani	11.04.2019	mixed	5	numDisc	0 vs 3	left	17	left	correct	NA
Nani	11.04.2019	mixed	5	intro	risky_lose	right	18	right	correct	NA
Nani	11.04.2019	mixed	5	numDisc	0 vs 3	left	19	left	correct	NA
Nani	11.04.2019	mixed	5	choice	risky_lose	right	20	left	risky	no
Becky	12.04.2019	mixed	6	intro	risky_win	right	1	right	correct	NA
Becky	12.04.2019	mixed	6	numDisc	6 vs 3	right	2	right	correct	NA
Becky	12.04.2019	mixed	6	choice	risky_win	left	3	right	safe	NA
Becky	12.04.2019	mixed	6	choice	risky_lose	right	4	right	safe	NA
Becky	12.04.2019	mixed	6	intro	safe	right	5	right	correct	NA
Becky	12.04.2019	mixed	6	choice	risky_win	right	6	right	risky	yes
Becky	12.04.2019	mixed	6	numDisc	0 vs 3	left	7	left	correct	NA
Becky	12.04.2019	mixed	6	numDisc	0 vs 3	right	8	right	correct	NA
Becky	12.04.2019	mixed	6	choice	risky_lose	right	9	right	safe	NA
Becky	12.04.2019	mixed	6	choice	risky_win	right	10	right	risky	yes
Becky	12.04.2019	mixed	6	numDisc	6 vs 3	left	11	right	incorrect	NA
Becky	12.04.2019	mixed	6	choice	risky_lose	left	12	right	risky	no
Becky	12.04.2019	mixed	6	numDisc	6 vs 3	right	13	right	correct	NA
Becky	12.04.2019	mixed	6	choice	risky_lose	right	14	right	safe	NA
Becky	12.04.2019	mixed	6	intro	safe	left	15	left	correct	NA
Becky	12.04.2019	mixed	6	numDisc	0 vs 3	right	16	right	correct	NA
Becky	12.04.2019	mixed	6	choice	risky_win	left	17	right	safe	NA
Becky	12.04.2019	mixed	6	choice	risky_lose	left	18	left	safe	NA
Becky	12.04.2019	mixed	6	choice	risky_lose	left	19	right	safe	NA
Becky	12.04.2019	mixed	6	intro	risky_lose	left	20	left	correct	NA
Medina	12.04.2019	mixed	4	choice	risky_lose	left	1	right	risky	no
Medina	12.04.2019	mixed	4	numDisc	6 vs 3	right	2	right	correct	NA
Medina	12.04.2019	mixed	4	choice	risky_win	right	3	right	risky	yes
Medina	12.04.2019	mixed	4	intro	risky_lose	right	4	right	correct	NA
Medina	12.04.2019	mixed	4	numDisc	6 vs 3	left	5	right	incorrect	NA
Medina	12.04.2019	mixed	4	choice	risky_win	left	6	right	safe	NA
Medina	12.04.2019	mixed	4	choice	risky_lose	left	7	right	risky	no
Medina	12.04.2019	mixed	4	numDisc	6 vs 3	left	8	right	incorrect	NA
Medina	12.04.2019	mixed	4	intro	safe	left	9	left	correct	NA
Medina	12.04.2019	mixed	4	intro	risky_win	left	10	left	correct	NA
Medina	12.04.2019	mixed	4	choice	risky_win	left	11	right	safe	NA
Medina	12.04.2019	mixed	4	intro	safe	right	12	right	correct	NA
Medina	12.04.2019	mixed	4	numDisc	0 vs 3	right	13	right	correct	NA
Medina	12.04.2019	mixed	4	choice	risky_lose	right	14	right	safe	NA
Medina	12.04.2019	mixed	4	numDisc	0 vs 3	left	15	left	correct	NA
Medina	12.04.2019	mixed	4	choice	risky_lose	left	16	right	risky	no
Medina	12.04.2019	mixed	4	numDisc	0 vs 3	left	17	left	correct	NA
Medina	12.04.2019	mixed	4	choice	risky_win	right	18	right	risky	yes
Medina	12.04.2019	mixed	4	choice	risky_win	right	19	right	risky	yes
Medina	12.04.2019	mixed	4	choice	risky_lose	right	20	right	safe	NA
Kisembo	12.04.2019	mixed	5	numDisc	6 vs 3	right	1	right	correct	NA
Kisembo	12.04.2019	mixed	5	intro	safe	left	2	left	correct	NA
Kisembo	12.04.2019	mixed	5	choice	risky_lose	left	3	left	safe	NA
Kisembo	12.04.2019	mixed	5	numDisc	6 vs 3	left	4	left	correct	NA
Kisembo	12.04.2019	mixed	5	choice	risky_win	right	5	right	risky	yes
Kisembo	12.04.2019	mixed	5	numDisc	0 vs 3	right	6	right	correct	NA
Kisembo	12.04.2019	mixed	5	choice	risky_lose	right	7	right	safe	NA
Kisembo	12.04.2019	mixed	5	intro	safe	right	8	right	correct	NA
Kisembo	12.04.2019	mixed	5	choice	risky_win	right	9	right	risky	yes
Kisembo	12.04.2019	mixed	5	intro	risky_win	left	10	left	correct	NA
Kisembo	12.04.2019	mixed	5	choice	risky_lose	left	11	right	risky	no
Kisembo	12.04.2019	mixed	5	choice	risky_win	right	12	right	risky	yes
Kisembo	12.04.2019	mixed	5	numDisc	6 vs 3	left	13	left	correct	NA
Kisembo	12.04.2019	mixed	5	choice	risky_win	left	14	left	risky	yes
Kisembo	12.04.2019	mixed	5	choice	risky_win	left	15	left	risky	yes
Kisembo	12.04.2019	mixed	5	choice	risky_lose	left	16	left	safe	NA
Kisembo	12.04.2019	mixed	5	numDisc	0 vs 3	left	17	left	correct	NA
Kisembo	12.04.2019	mixed	5	intro	risky_lose	right	18	right	correct	NA
Kisembo	12.04.2019	mixed	5	numDisc	0 vs 3	left	19	left	correct	NA
Kisembo	12.04.2019	mixed	5	choice	risky_lose	right	20	left	risky	no
Nani	12.04.2019	mixed	6	intro	risky_win	right	1	right	correct	NA
Nani	12.04.2019	mixed	6	numDisc	6 vs 3	right	2	left	incorrect	NA
Nani	12.04.2019	mixed	6	choice	risky_win	left	3	left	risky	yes
Nani	12.04.2019	mixed	6	choice	risky_lose	right	4	left	risky	no
Nani	12.04.2019	mixed	6	intro	safe	right	5	right	correct	NA
Nani	12.04.2019	mixed	6	choice	risky_win	right	6	left	safe	NA
Nani	12.04.2019	mixed	6	numDisc	0 vs 3	left	7	left	correct	NA
Nani	12.04.2019	mixed	6	numDisc	0 vs 3	right	8	left	incorrect	NA
Nani	12.04.2019	mixed	6	choice	risky_lose	right	9	right	safe	NA
Nani	12.04.2019	mixed	6	choice	risky_win	right	10	left	safe	NA
Nani	12.04.2019	mixed	6	numDisc	6 vs 3	left	11	left	correct	NA
Nani	12.04.2019	mixed	6	choice	risky_lose	left	12	left	safe	NA
Nani	12.04.2019	mixed	6	numDisc	6 vs 3	right	13	left	incorrect	NA
Nani	12.04.2019	mixed	6	choice	risky_lose	right	14	left	risky	no
Nani	12.04.2019	mixed	6	intro	safe	left	15	left	correct	NA
Nani	12.04.2019	mixed	6	numDisc	0 vs 3	right	16	right	correct	NA
Nani	12.04.2019	mixed	6	choice	risky_win	left	17	right	safe	NA
Nani	12.04.2019	mixed	6	choice	risky_lose	left	18	left	safe	NA
Nani	12.04.2019	mixed	6	choice	risky_lose	left	19	left	risky	yes
Nani	12.04.2019	mixed	6	intro	risky_lose	left	20	left	correct	NA
Kisembo	13.04.2019	mixed	6	intro	risky_win	right	1	right	correct	NA
Kisembo	13.04.2019	mixed	6	numDisc	6 vs 3	right	2	right	correct	NA
Kisembo	13.04.2019	mixed	6	choice	risky_win	left	3	right	safe	NA
Kisembo	13.04.2019	mixed	6	choice	risky_lose	right	4	right	safe	NA
Kisembo	13.04.2019	mixed	6	intro	safe	right	5	right	correct	NA
Kisembo	13.04.2019	mixed	6	choice	risky_win	right	6	right	risky	yes
Kisembo	13.04.2019	mixed	6	numDisc	0 vs 3	left	7	left	correct	NA
Kisembo	13.04.2019	mixed	6	numDisc	0 vs 3	right	8	right	correct	NA
Kisembo	13.04.2019	mixed	6	choice	risky_lose	right	9	right	safe	NA
Kisembo	13.04.2019	mixed	6	choice	risky_win	right	10	left	safe	NA
Kisembo	13.04.2019	mixed	6	numDisc	0 vs 3	right	11	right	correct	NA
Kisembo	13.04.2019	mixed	6	choice	risky_lose	left	12	right	risky	no
Kisembo	13.04.2019	mixed	6	numDisc	6 vs 3	right	13	left	correct	NA
Kisembo	13.04.2019	mixed	6	choice	risky_lose	right	14	right	safe	NA
Kisembo	13.04.2019	mixed	6	intro	safe	left	15	left	correct	NA
Kisembo	13.04.2019	mixed	6	numDisc	0 vs 3	right	16	right	correct	NA
Kisembo	13.04.2019	mixed	6	choice	risky_win	left	17	right	safe	NA
Kisembo	13.04.2019	mixed	6	choice	risky_lose	left	18	left	safe	NA
Kisembo	13.04.2019	mixed	6	choice	risky_lose	left	19	right	safe	NA
Kisembo	13.04.2019	mixed	6	intro	risky_lose	left	20	left	correct	NA
Kisembo	13.04.2019	mixed	6	numDisc	6 vs 3	left	21	left	correct	NA
Medina	13.04.2019	mixed	5	numDisc	6 vs 3	right	1	right	correct	NA
Medina	13.04.2019	mixed	5	intro	safe	left	2	left	correct	NA
Medina	13.04.2019	mixed	5	choice	risky_lose	left	3	right	risky	no
Medina	13.04.2019	mixed	5	numDisc	6 vs 3	left	4	left	correct	NA
Medina	13.04.2019	mixed	5	choice	risky_win	right	5	right	risky	yes
Medina	13.04.2019	mixed	5	numDisc	0 vs 3	right	6	right	correct	NA
Medina	13.04.2019	mixed	5	choice	risky_lose	right	7	right	safe	NA
Medina	13.04.2019	mixed	5	intro	safe	right	8	right	correct	NA
Medina	13.04.2019	mixed	5	choice	risky_win	right	9	right	risky	yes
Medina	13.04.2019	mixed	5	intro	risky_win	left	10	left	correct	NA
Medina	13.04.2019	mixed	5	choice	risky_lose	left	11	right	risky	no
Medina	13.04.2019	mixed	5	choice	risky_win	right	12	right	risky	yes
Medina	13.04.2019	mixed	5	numDisc	6 vs 3	left	13	left	correct	NA
Medina	13.04.2019	mixed	5	choice	risky_win	left	14	left	risky	yes
Medina	13.04.2019	mixed	5	choice	risky_win	left	15	right	safe	NA
Medina	13.04.2019	mixed	5	choice	risky_lose	left	16	right	risky	no
Medina	13.04.2019	mixed	5	numDisc	0 vs 3	left	17	left	correct	NA
Medina	13.04.2019	mixed	5	intro	risky_lose	right	18	right	correct	NA
Medina	13.04.2019	mixed	5	numDisc	0 vs 3	left	19	left	correct	NA
Medina	13.04.2019	mixed	5	choice	risky_lose	right	20	right	safe	NA
Medina	17.04.2019	mixed	6	intro	risky_win	right	1	right	correct	NA
Medina	17.04.2019	mixed	6	numDisc	6 vs 3	right	2	right	correct	NA
Medina	17.04.2019	mixed	6	choice	risky_win	left	3	right	safe	NA
Medina	17.04.2019	mixed	6	choice	risky_lose	right	4	right	safe	NA
Medina	17.04.2019	mixed	6	intro	safe	right	5	right	correct	NA
Medina	17.04.2019	mixed	6	choice	risky_win	right	6	right	risky	yes
Medina	17.04.2019	mixed	6	numDisc	0 vs 3	left	7	left	correct	NA
Medina	17.04.2019	mixed	6	numDisc	0 vs 3	right	8	right	correct	NA
Medina	17.04.2019	mixed	6	choice	risky_lose	right	9	right	safe	NA
Medina	17.04.2019	mixed	6	choice	risky_win	right	10	right	risky	yes
Medina	17.04.2019	mixed	6	numDisc	6 vs 3	left	11	right	incorrect	NA
Medina	17.04.2019	mixed	6	choice	risky_lose	left	12	right	risky	no
Medina	17.04.2019	mixed	6	numDisc	6 vs 3	right	13	right	correct	NA
Medina	17.04.2019	mixed	6	choice	risky_lose	right	14	right	safe	NA
Medina	17.04.2019	mixed	6	intro	safe	left	15	left	correct	NA
Medina	17.04.2019	mixed	6	numDisc	0 vs 3	right	16	right	correct	NA
Medina	17.04.2019	mixed	6	choice	risky_win	left	17	right	safe	NA
Medina	17.04.2019	mixed	6	choice	risky_lose	left	18	right	risky	no
Medina	17.04.2019	mixed	6	choice	risky_lose	left	19	right	safe	NA
Medina	17.04.2019	mixed	6	intro	risky_lose	left	20	left	correct	NA
Indi	18.04.2019	mixed	1	intro	safe	right	1	right	correct	NA
Indi	18.04.2019	mixed	1	numDisc	0 vs 3	left	2	left	correct	NA
Indi	18.04.2019	mixed	1	choice	risky_win	right	3	left	safe	NA
Indi	18.04.2019	mixed	1	choice	risky_lose	right	4	left	risky	no
Indi	18.04.2019	mixed	1	numDisc	6 vs 3	right	5	right	correct	NA
Indi	18.04.2019	mixed	1	choice	risky_lose	right	6	right	safe	NA
Indi	18.04.2019	mixed	1	choice	risky_win	left	7	left	risky	yes
Indi	18.04.2019	mixed	1	numDisc	6 vs 3	left	8	left	correct	NA
Indi	18.04.2019	mixed	1	choice	risky_win	left	9	left	risky	yes
Indi	18.04.2019	mixed	1	choice	risky_win	right	10	right	risky	yes
Indi	18.04.2019	mixed	1	intro	safe	left	11	left	correct	NA
Indi	18.04.2019	mixed	1	choice	risky_lose	left	12	right	risky	no
Indi	18.04.2019	mixed	1	intro	risky_lose	left	13	left	correct	NA
Indi	18.04.2019	mixed	1	numDisc	6 vs 3	left	14	right	correct	NA
Indi	18.04.2019	mixed	1	choice	risky_win	left	15	right	safe	NA
Indi	18.04.2019	mixed	1	intro	risky_win	right	16	right	correct	NA
Indi	18.04.2019	mixed	1	numDisc	0 vs 3	left	17	left	correct	NA
Indi	18.04.2019	mixed	1	numDisc	0 vs 3	right	18	right	correct	NA
Indi	18.04.2019	mixed	1	choice	risky_lose	right	19	right	safe	NA		no
Indi	18.04.2019	mixed	1	choice	risky_lose	left	20	left	safe	NA
Namukisa	18.04.2019	mixed	1	intro	safe	right	1	right	correct	NA
Namukisa	18.04.2019	mixed	1	numDisc	0 vs 3	left	2	left	correct	NA
Namukisa	18.04.2019	mixed	1	choice	risky_win	right	3	left	safe	NA
Namukisa	18.04.2019	mixed	1	choice	risky_lose	right	4	right	safe	NA
Namukisa	18.04.2019	mixed	1	numDisc	6 vs 3	right	5	right	correct	NA
Namukisa	18.04.2019	mixed	1	choice	risky_lose	right	6	right	safe	NA
Namukisa	18.04.2019	mixed	1	choice	risky_win	left	7	right	safe	NA
Namukisa	18.04.2019	mixed	1	numDisc	6 vs 3	left	8	left	correct	NA
Namukisa	18.04.2019	mixed	1	choice	risky_win	left	9	left	risky	yes
Namukisa	18.04.2019	mixed	1	choice	risky_win	right	10	left	safe	NA
Namukisa	18.04.2019	mixed	1	intro	safe	left	11	left	correct	NA
Namukisa	18.04.2019	mixed	1	choice	risky_lose	left	12	right	risky	no
Namukisa	18.04.2019	mixed	1	intro	risky_lose	left	13	left	correct	NA
Namukisa	18.04.2019	mixed	1	numDisc	6 vs 3	left	14	right	correct	NA
Namukisa	18.04.2019	mixed	1	choice	risky_win	left	15	right	safe	NA
Namukisa	18.04.2019	mixed	1	intro	risky_win	right	16	right	correct	NA
Namukisa	18.04.2019	mixed	1	numDisc	0 vs 3	left	17	left	correct	NA
Namukisa	18.04.2019	mixed	1	numDisc	0 vs 3	right	18	right	correct	NA
Namukisa	18.04.2019	mixed	1	choice	risky_lose	right	19	left	risky	no
Namukisa	18.04.2019	mixed	1	choice	risky_lose	left	20	left	safe	NA
Baluku	19.04.2019	mixed	1	intro	safe	right	1	right	correct	NA
Baluku	19.04.2019	mixed	1	numDisc	0 vs 3	left	2	left	correct	NA
Baluku	19.04.2019	mixed	1	choice	risky_win	right	3	left	safe	NA
Baluku	19.04.2019	mixed	1	choice	risky_lose	right	4	right	safe	NA
Baluku	19.04.2019	mixed	1	numDisc	6 vs 3	right	5	right	correct	NA
Baluku	19.04.2019	mixed	1	choice	risky_lose	right	6	left	risky	no
Baluku	19.04.2019	mixed	1	choice	risky_win	left	7	right	safe	NA
Baluku	19.04.2019	mixed	1	numDisc	6 vs 3	left	8	left	correct	NA
Baluku	19.04.2019	mixed	1	choice	risky_win	left	9	right	safe	NA
Baluku	19.04.2019	mixed	1	choice	risky_win	right	10	left	safe	NA
Baluku	19.04.2019	mixed	1	intro	safe	left	11	left	correct	NA
Baluku	19.04.2019	mixed	1	choice	risky_lose	left	12	right	risky	no
Baluku	19.04.2019	mixed	1	intro	risky_lose	left	13	left	correct	NA
Baluku	19.04.2019	mixed	1	numDisc	6 vs 3	left	14	right	correct	NA
Baluku	19.04.2019	mixed	1	choice	risky_win	left	15	right	safe	NA
Baluku	19.04.2019	mixed	1	intro	risky_win	right	16	right	correct	NA
Baluku	19.04.2019	mixed	1	numDisc	0 vs 3	left	17	left	correct	NA
Baluku	19.04.2019	mixed	1	numDisc	0 vs 3	right	18	right	correct	NA
Baluku	19.04.2019	mixed	1	choice	risky_lose	right	19	right	safe	NA
Baluku	19.04.2019	mixed	1	choice	risky_lose	left	20	left	safe	NA
Bili	19.04.2019	mixed	1	choice	risky_lose	left	1	left	safe	NA
Bili	19.04.2019	mixed	1	intro	risky_lose	left	2	left	correct	NA
Bili	19.04.2019	mixed	1	choice	risky_win	left	3	left	risky	yes
Bili	19.04.2019	mixed	1	choice	risky_win	left	4	right	safe	NA
Bili	19.04.2019	mixed	1	intro	risky_win	right	5	right	correct	NA
Bili	19.04.2019	mixed	1	choice	risky_win	right	6	right	risky	yes
Bili	19.04.2019	mixed	1	numDisc	6 vs 3	right	7	right	correct	NA
Bili	19.04.2019	mixed	1	intro	safe	left	8	left	correct	NA
Bili	19.04.2019	mixed	1	choice	risky_lose	right	9	left	risky	no
Bili	19.04.2019	mixed	1	choice	risky_lose	right	10	right	safe	NA
Bili	19.04.2019	mixed	1	intro	safe	right	11	right	correct	NA
Bili	19.04.2019	mixed	1	numDisc	0 vs 3	right	12	right	correct	NA
Bili	19.04.2019	mixed	1	choice	risky_win	left	13	right	safe	NA
Bili	19.04.2019	mixed	1	numDisc	6 vs 3	right	14	right	correct	NA
Bili	19.04.2019	mixed	1	numDisc	0 vs 3	left	15	left	correct	NA
Bili	19.04.2019	mixed	1	numDisc	6 vs 3	left	16	left	correct	NA
Bili	19.04.2019	mixed	1	choice	risky_lose	left	17	right	risky	no
Bili	19.04.2019	mixed	1	choice	risky_win	right	18	right	risky	yes
Bili	19.04.2019	mixed	1	choice	risky_lose	right	19	right	safe	NA
Bili	19.04.2019	mixed	1	numDisc	0 vs 3	right	20	right	correct	NA
Indi	19.04.2019	mixed	2	choice	risky_lose	left	1	left	safe	NA
Indi	19.04.2019	mixed	2	intro	risky_lose	left	2	left	correct	NA
Indi	19.04.2019	mixed	2	choice	risky_win	left	3	left	risky	yes
Indi	19.04.2019	mixed	2	choice	risky_win	left	4	right	safe	NA
Indi	19.04.2019	mixed	2	intro	risky_win	right	5	right	correct	NA
Indi	19.04.2019	mixed	2	choice	risky_win	right	6	left	safe	NA
Indi	19.04.2019	mixed	2	numDisc	6 vs 3	right	7	right	correct	NA
Indi	19.04.2019	mixed	2	intro	safe	left	8	left	correct	NA
Indi	19.04.2019	mixed	2	choice	risky_lose	right	9	right	safe	NA
Indi	19.04.2019	mixed	2	choice	risky_lose	right	10	right	safe	NA
Indi	19.04.2019	mixed	2	intro	safe	right	11	right	correct	NA
Indi	19.04.2019	mixed	2	numDisc	0 vs 3	right	12	right	correct	NA
Indi	19.04.2019	mixed	2	choice	risky_win	left	13	left	risky	yes
Indi	19.04.2019	mixed	2	numDisc	6 vs 3	right	14	right	correct	NA
Indi	19.04.2019	mixed	2	numDisc	0 vs 3	left	15	left	correct	NA
Indi	19.04.2019	mixed	2	numDisc	6 vs 3	left	16	left	correct	NA
Indi	19.04.2019	mixed	2	choice	risky_lose	left	17	left	safe	NA
Indi	19.04.2019	mixed	2	choice	risky_win	right	18	left	safe	NA
Indi	19.04.2019	mixed	2	choice	risky_lose	right	19	right	safe	NA
Indi	19.04.2019	mixed	2	numDisc	0 vs 3	right	20	right	correct	NA
Cocoa	19.04.2019	mixed	1	intro	safe	right	1	right	correct	NA
Cocoa	19.04.2019	mixed	1	numDisc	0 vs 3	left	2	left	correct	NA
Cocoa	19.04.2019	mixed	1	choice	risky_win	right	3	right	risky	yes
Cocoa	19.04.2019	mixed	1	choice	risky_lose	right	4	right	safe	NA
Cocoa	19.04.2019	mixed	1	numDisc	6 vs 3	right	5	right	correct	NA
Cocoa	19.04.2019	mixed	1	choice	risky_lose	right	6	right	safe	NA
Cocoa	19.04.2019	mixed	1	choice	risky_win	left	7	right	safe	NA
Cocoa	19.04.2019	mixed	1	numDisc	6 vs 3	left	8	right	incorrect	NA
Cocoa	19.04.2019	mixed	1	choice	risky_win	left	9	right	safe	NA
Cocoa	19.04.2019	mixed	1	choice	risky_win	right	10	right	risky	yes
Cocoa	19.04.2019	mixed	1	intro	safe	left	11	left	correct	NA
Cocoa	19.04.2019	mixed	1	choice	risky_lose	left	12	right	risky	no
Cocoa	19.04.2019	mixed	1	intro	risky_lose	left	13	left	correct	NA
Cocoa	19.04.2019	mixed	1	numDisc	6 vs 3	left	14	right	correct	NA
Cocoa	19.04.2019	mixed	1	choice	risky_win	left	15	right	safe	NA
Cocoa	19.04.2019	mixed	1	intro	risky_win	right	16	right	correct	NA
Cocoa	19.04.2019	mixed	1	numDisc	0 vs 3	left	17	left	correct	NA
Cocoa	19.04.2019	mixed	1	numDisc	0 vs 3	right	18	right	correct	NA
Cocoa	19.04.2019	mixed	1	choice	risky_lose	right	19	right	safe	NA
Cocoa	19.04.2019	mixed	1	choice	risky_lose	left	20	right	risky	no
Namukisa	19.04.2019	mixed	2	choice	risky_lose	left	1	right	risky	no
Namukisa	19.04.2019	mixed	2	intro	risky_lose	left	2	left	correct	NA
Namukisa	19.04.2019	mixed	2	choice	risky_win	left	3	left	risky	yes
Namukisa	19.04.2019	mixed	2	choice	risky_win	left	4	right	safe	NA
Namukisa	19.04.2019	mixed	2	intro	risky_win	right	5	right	correct	NA
Namukisa	19.04.2019	mixed	2	choice	risky_win	right	6	left	safe	NA
Namukisa	19.04.2019	mixed	2	numDisc	6 vs 3	right	7	right	correct	NA
Namukisa	19.04.2019	mixed	2	intro	safe	left	8	left	correct	NA
Namukisa	19.04.2019	mixed	2	choice	risky_lose	right	9	right	safe	NA
Namukisa	19.04.2019	mixed	2	choice	risky_lose	right	10	left	risky	no
Namukisa	19.04.2019	mixed	2	intro	safe	right	11	right	correct	NA
Namukisa	19.04.2019	mixed	2	numDisc	0 vs 3	right	12	right	correct	NA
Namukisa	19.04.2019	mixed	2	choice	risky_win	left	13	right	safe	NA
Namukisa	19.04.2019	mixed	2	numDisc	6 vs 3	right	14	right	correct	NA
Namukisa	19.04.2019	mixed	2	numDisc	0 vs 3	left	15	left	correct	NA
Namukisa	19.04.2019	mixed	2	numDisc	6 vs 3	left	16	right	incorrect	NA
Namukisa	19.04.2019	mixed	2	choice	risky_lose	left	17	right	risky	no
Namukisa	19.04.2019	mixed	2	choice	risky_win	right	18	left	safe	NA
Namukisa	19.04.2019	mixed	2	choice	risky_lose	right	19	right	safe	NA
Namukisa	19.04.2019	mixed	2	numDisc	0 vs 3	right	20	right	correct	NA
Indi	20.04.2019	mixed	3	choice	risky_lose	right	1	left	risky	no
Indi	20.04.2019	mixed	3	choice	risky_win	right	2	right	risky	yes
Indi	20.04.2019	mixed	3	numDisc	6 vs 3	right	3	right	correct	NA
Indi	20.04.2019	mixed	3	intro	risky_win	left	4	left	correct	NA
Indi	20.04.2019	mixed	3	choice	risky_win	left	5	right	safe	NA
Indi	20.04.2019	mixed	3	intro	safe	left	6	left	correct	NA
Indi	20.04.2019	mixed	3	choice	risky_win	right	7	right	risky	yes
Indi	20.04.2019	mixed	3	numDisc	0 vs 3	right	8	right	correct	NA
Indi	20.04.2019	mixed	3	choice	risky_lose	left	9	left	safe	NA
Indi	20.04.2019	mixed	3	choice	risky_lose	right	10	right	safe	NA
Indi	20.04.2019	mixed	3	numDisc	0 vs 3	left	11	left	correct	NA
Indi	20.04.2019	mixed	3	numDisc	6 vs 3	left	12	left	correct	NA
Indi	20.04.2019	mixed	3	choice	risky_win	left	13	left	risky	yes
Indi	20.04.2019	mixed	3	numDisc	6 vs 3	left	14	left	correct	NA
Indi	20.04.2019	mixed	3	numDisc	0 vs 3	left	15	left	correct	NA
Indi	20.04.2019	mixed	3	intro	safe	right	16	right	correct	NA
Indi	20.04.2019	mixed	3	choice	risky_lose	left	17	left	safe	NA
Indi	20.04.2019	mixed	3	intro	risky_lose	right	18	right	correct	NA
Indi	20.04.2019	mixed	3	choice	risky_win	right	19	right	risky	yes
Indi	20.04.2019	mixed	3	choice	risky_lose	left	20	left	safe	NA
Cocoa	20.04.2019	mixed	2	choice	risky_lose	left	1	right	risky	no
Cocoa	20.04.2019	mixed	2	intro	risky_lose	left	2	left	correct	NA
Cocoa	20.04.2019	mixed	2	choice	risky_win	left	3	left	risky	yes
Cocoa	20.04.2019	mixed	2	choice	risky_win	left	4	left	risky	yes
Cocoa	20.04.2019	mixed	2	intro	risky_win	right	5	right	correct	NA
Cocoa	20.04.2019	mixed	2	choice	risky_win	right	6	right	risky	yes
Cocoa	20.04.2019	mixed	2	numDisc	6 vs 3	right	7	right	correct	NA
Cocoa	20.04.2019	mixed	2	intro	safe	left	8	left	correct	NA
Cocoa	20.04.2019	mixed	2	choice	risky_lose	right	9	left	risky	no
Cocoa	20.04.2019	mixed	2	choice	risky_lose	right	10	left	risky	no
Cocoa	20.04.2019	mixed	2	intro	safe	right	11	right	correct	NA
Cocoa	20.04.2019	mixed	2	numDisc	0 vs 3	right	12	right	correct	NA
Cocoa	20.04.2019	mixed	2	choice	risky_win	left	13	right	safe	NA
Cocoa	20.04.2019	mixed	2	numDisc	6 vs 3	right	14	right	correct	NA
Cocoa	20.04.2019	mixed	2	numDisc	0 vs 3	left	15	left	correct	NA
Cocoa	20.04.2019	mixed	2	numDisc	6 vs 3	left	16	left	correct	NA
Cocoa	20.04.2019	mixed	2	choice	risky_lose	left	17	left	safe	NA
Cocoa	20.04.2019	mixed	2	choice	risky_win	right	18	left	safe	NA
Cocoa	20.04.2019	mixed	2	choice	risky_lose	right	19	right	safe	NA
Cocoa	20.04.2019	mixed	2	numDisc	0 vs 3	right	20	right	correct	NA
Namukisa	20.04.2019	mixed	3	choice	risky_lose	right	1	left	risky	no
Namukisa	20.04.2019	mixed	3	choice	risky_win	right	2	right	risky	yes
Namukisa	20.04.2019	mixed	3	numDisc	6 vs 3	right	3	right	correct	NA
Namukisa	20.04.2019	mixed	3	intro	risky_win	left	4	left	correct	NA
Namukisa	20.04.2019	mixed	3	choice	risky_win	left	5	left	risky	yes
Namukisa	20.04.2019	mixed	3	intro	safe	left	6	left	correct	NA
Namukisa	20.04.2019	mixed	3	choice	risky_win	right	7	left	safe	NA
Namukisa	20.04.2019	mixed	3	numDisc	0 vs 3	right	8	right	correct	NA
Namukisa	20.04.2019	mixed	3	choice	risky_lose	left	9	left	safe	NA
Namukisa	20.04.2019	mixed	3	choice	risky_lose	right	10	left	risky	no
Namukisa	20.04.2019	mixed	3	numDisc	0 vs 3	left	11	left	correct	NA
Namukisa	20.04.2019	mixed	3	numDisc	6 vs 3	left	12	left	correct	NA
Namukisa	20.04.2019	mixed	3	choice	risky_win	left	13	right	safe	NA
Namukisa	20.04.2019	mixed	3	numDisc	6 vs 3	left	14	left	correct	NA
Namukisa	20.04.2019	mixed	3	numDisc	0 vs 3	left	15	left	correct	NA
Namukisa	20.04.2019	mixed	3	intro	safe	right	16	right	correct	NA
Namukisa	20.04.2019	mixed	3	choice	risky_lose	left	17	right	risky	no
Namukisa	20.04.2019	mixed	3	intro	risky_lose	right	18	right	correct	NA
Namukisa	20.04.2019	mixed	3	choice	risky_win	right	19	left	safe	NA
Namukisa	20.04.2019	mixed	3	choice	risky_lose	left	20	left	safe	NA
Baluku	20.04.2019	mixed	2	choice	risky_lose	left	1	left	safe	NA
Baluku	20.04.2019	mixed	2	intro	risky_lose	left	2	left	correct	NA
Baluku	20.04.2019	mixed	2	choice	risky_win	left	3	right	safe	NA
Baluku	20.04.2019	mixed	2	choice	risky_win	left	4	right	safe	NA
Baluku	20.04.2019	mixed	2	intro	risky_win	right	5	right	correct	NA
Baluku	20.04.2019	mixed	2	choice	risky_win	right	6	left	safe	NA
Baluku	20.04.2019	mixed	2	numDisc	6 vs 3	right	7	right	correct	NA
Baluku	20.04.2019	mixed	2	intro	safe	left	8	left	correct	NA
Baluku	20.04.2019	mixed	2	choice	risky_lose	right	9	right	safe	NA
Baluku	20.04.2019	mixed	2	choice	risky_lose	right	10	right	safe	NA
Baluku	20.04.2019	mixed	2	intro	safe	right	11	right	correct	NA
Baluku	20.04.2019	mixed	2	numDisc	0 vs 3	right	12	right	correct	NA
Baluku	20.04.2019	mixed	2	choice	risky_win	left	13	right	safe	NA
Baluku	20.04.2019	mixed	2	numDisc	6 vs 3	right	14	right	correct	NA
Baluku	20.04.2019	mixed	2	numDisc	0 vs 3	left	15	left	correct	NA
Baluku	20.04.2019	mixed	2	numDisc	6 vs 3	left	16	left	correct	NA
Baluku	20.04.2019	mixed	2	choice	risky_lose	left	17	left	safe	NA
Baluku	20.04.2019	mixed	2	choice	risky_win	right	18	left	safe	NA
Baluku	20.04.2019	mixed	2	choice	risky_lose	right	19	right	safe	NA
Baluku	20.04.2019	mixed	2	numDisc	0 vs 3	right	20	right	correct	NA
Bili	20.04.2019	mixed	2	intro	safe	right	1	right	correct	NA
Bili	20.04.2019	mixed	2	numDisc	0 vs 3	left	2	left	correct	nA
Bili	20.04.2019	mixed	2	choice	risky_win	right	3	right	risky	yes
Bili	20.04.2019	mixed	2	choice	risky_lose	right	4	right	safe	NA
Bili	20.04.2019	mixed	2	numDisc	6 vs 3	right	5	right	correct	NA
Bili	20.04.2019	mixed	2	choice	risky_lose	right	6	right	safe	NA
Bili	20.04.2019	mixed	2	choice	risky_win	left	7	right	safe	NA
Bili	20.04.2019	mixed	2	numDisc	6 vs 3	left	8	left	correct	NA
Bili	20.04.2019	mixed	2	choice	risky_win	left	9	right	safe	NA
Bili	20.04.2019	mixed	2	choice	risky_win	right	10	left	safe	NA
Bili	20.04.2019	mixed	2	intro	safe	left	11	left	correct	NA
Bili	20.04.2019	mixed	2	choice	risky_lose	left	12	right	risky	no
Bili	20.04.2019	mixed	2	intro	risky_lose	left	13	left	correct	NA
Bili	20.04.2019	mixed	2	numDisc	6 vs 3	left	14	right	correct	NA
Bili	20.04.2019	mixed	2	choice	risky_win	left	15	right	safe	NA
Bili	20.04.2019	mixed	2	intro	risky_win	right	16	right	correct	NA
Bili	20.04.2019	mixed	2	numDisc	0 vs 3	left	17	left	correct	NA
Bili	20.04.2019	mixed	2	numDisc	0 vs 3	right	18	right	correct	NA
Bili	20.04.2019	mixed	2	choice	risky_lose	right	19	left	risky	no
Bili	20.04.2019	mixed	2	choice	risky_lose	left	20	left	safe	NA
Bili	21.04.2019	mixed	3	choice	risky_lose	right	1	right	safe	NA
Bili	21.04.2019	mixed	3	choice	risky_win	right	2	left	safe	NA
Bili	21.04.2019	mixed	3	numDisc	6 vs 3	right	3	right	correct	NA
Bili	21.04.2019	mixed	3	intro	risky_win	left	4	left	correct	NA
Bili	21.04.2019	mixed	3	choice	risky_win	left	5	left	risky	yes
Bili	21.04.2019	mixed	3	intro	safe	left	6	left	correct	NA
Bili	21.04.2019	mixed	3	choice	risky_win	right	7	left	safe	NA
Bili	21.04.2019	mixed	3	numDisc	0 vs 3	right	8	right	correct	NA
Bili	21.04.2019	mixed	3	choice	risky_lose	left	9	left	safe	NA
Bili	21.04.2019	mixed	3	choice	risky_lose	right	10	left	risky	no
Bili	21.04.2019	mixed	3	numDisc	0 vs 3	left	11	left	correct	NA
Bili	21.04.2019	mixed	3	numDisc	6 vs 3	left	12	right	incorrect	NA
Bili	21.04.2019	mixed	3	choice	risky_win	left	13	right	safe	NA
Bili	21.04.2019	mixed	3	numDisc	6 vs 3	left	14	right	incorrect	NA
Bili	21.04.2019	mixed	3	numDisc	0 vs 3	left	15	left	correct	NA
Bili	21.04.2019	mixed	3	intro	safe	right	16	right	correct	NA
Bili	21.04.2019	mixed	3	choice	risky_lose	left	17	left	safe	NA
Bili	21.04.2019	mixed	3	intro	risky_lose	right	18	right	correct	NA
Bili	21.04.2019	mixed	3	choice	risky_win	right	19	left	safe	NA
Bili	21.04.2019	mixed	3	choice	risky_lose	left	20	right	risky	no
Indi	21.04.2019	mixed	4	choice	risky_lose	left	1	left	safe	NA
Indi	21.04.2019	mixed	4	numDisc	6 vs 3	right	2	right	correct	NA
Indi	21.04.2019	mixed	4	choice	risky_win	right	3	left	safe	NA
Indi	21.04.2019	mixed	4	intro	risky_lose	right	4	right	correct	NA
Indi	21.04.2019	mixed	4	numDisc	6 vs 3	left	5	left	correct	NA
Indi	21.04.2019	mixed	4	choice	risky_win	left	6	right	safe	NA
Indi	21.04.2019	mixed	4	choice	risky_lose	left	7	left	safe	NA
Indi	21.04.2019	mixed	4	numDisc	6 vs 3	left	8	left	correct	NA
Indi	21.04.2019	mixed	4	intro	safe	left	9	left	correct	NA
Indi	21.04.2019	mixed	4	intro	risky_win	left	10	left	correct	NA
Indi	21.04.2019	mixed	4	choice	risky_win	left	11	right	safe	NA
Indi	21.04.2019	mixed	4	intro	safe	right	12	right	correct	NA
Indi	21.04.2019	mixed	4	numDisc	0 vs 3	right	13	right	correct	NA
Indi	21.04.2019	mixed	4	choice	risky_lose	right	14	right	safe	NA
Indi	21.04.2019	mixed	4	numDisc	0 vs 3	left	15	left	correct	NA
Indi	21.04.2019	mixed	4	choice	risky_lose	left	16	left	safe	NA
Indi	21.04.2019	mixed	4	numDisc	0 vs 3	left	17	left	correct	NA
Indi	21.04.2019	mixed	4	choice	risky_win	right	18	right	risky	yes
Indi	21.04.2019	mixed	4	choice	risky_win	right	19	right	risky	yes
Indi	21.04.2019	mixed	4	choice	risky_lose	right	20	left	risky	no
Namukisa	21.04.2019	mixed	4	choice	risky_lose	left	1	left	safe	NA
Namukisa	21.04.2019	mixed	4	numDisc	6 vs 3	right	2	right	correct	NA
Namukisa	21.04.2019	mixed	4	choice	risky_win	right	3	right	risky	yes
Namukisa	21.04.2019	mixed	4	intro	risky_lose	right	4	right	correct	NA
Namukisa	21.04.2019	mixed	4	numDisc	6 vs 3	left	5	left	correct	NA
Namukisa	21.04.2019	mixed	4	choice	risky_win	left	6	right	safe	NA
Namukisa	21.04.2019	mixed	4	choice	risky_lose	left	7	left	safe	NA
Namukisa	21.04.2019	mixed	4	numDisc	6 vs 3	left	8	left	correct	NA
Namukisa	21.04.2019	mixed	4	intro	safe	left	9	left	correct	NA
Namukisa	21.04.2019	mixed	4	intro	risky_win	left	10	left	correct	NA
Namukisa	21.04.2019	mixed	4	choice	risky_win	left	11	left	risky	yes
Namukisa	21.04.2019	mixed	4	intro	safe	right	12	right	correct	NA
Namukisa	21.04.2019	mixed	4	numDisc	0 vs 3	right	13	right	correct	NA
Namukisa	21.04.2019	mixed	4	choice	risky_lose	right	14	right	safe	NA
Namukisa	21.04.2019	mixed	4	numDisc	0 vs 3	left	15	left	correct	NA
Namukisa	21.04.2019	mixed	4	choice	risky_lose	left	16	left	safe	NA
Namukisa	21.04.2019	mixed	4	numDisc	0 vs 3	left	17	left	correct	NA
Namukisa	21.04.2019	mixed	4	choice	risky_win	right	18	left	safe	NA
Namukisa	21.04.2019	mixed	4	choice	risky_win	right	19	left	safe	NA
Namukisa	21.04.2019	mixed	4	choice	risky_lose	right	20	left	risky	no
Cocoa	21.04.2019	mixed	3	choice	risky_lose	right	1	left	risky	no
Cocoa	21.04.2019	mixed	3	choice	risky_win	right	2	right	risky	yes
Cocoa	21.04.2019	mixed	3	numDisc	6 vs 3	right	3	right	correct	NA
Cocoa	21.04.2019	mixed	3	intro	risky_win	left	4	left	correct	NA
Cocoa	21.04.2019	mixed	3	choice	risky_win	left	5	left	risky	yes
Cocoa	21.04.2019	mixed	3	intro	safe	left	6	left	correct	NA
Cocoa	21.04.2019	mixed	3	choice	risky_win	right	7	right	risky	yes
Cocoa	21.04.2019	mixed	3	numDisc	0 vs 3	right	8	right	correct	NA
Cocoa	21.04.2019	mixed	3	choice	risky_lose	left	9	right	risky	no
Cocoa	21.04.2019	mixed	3	choice	risky_lose	right	10	right	safe	NA
Cocoa	21.04.2019	mixed	3	numDisc	0 vs 3	left	11	left	correct	NA
Cocoa	21.04.2019	mixed	3	numDisc	6 vs 3	left	12	left	correct	NA
Cocoa	21.04.2019	mixed	3	choice	risky_win	left	13	right	safe	NA
Cocoa	21.04.2019	mixed	3	numDisc	6 vs 3	left	14	right	incorrect	NA
Cocoa	21.04.2019	mixed	3	numDisc	0 vs 3	left	15	left	correct	NA
Cocoa	21.04.2019	mixed	3	intro	safe	right	16	right	correct	NA
Cocoa	21.04.2019	mixed	3	choice	risky_lose	left	17	right	risky	no
Cocoa	21.04.2019	mixed	3	intro	risky_lose	right	18	right	correct	NA
Cocoa	21.04.2019	mixed	3	choice	risky_win	right	19	right	risky	yes
Cocoa	21.04.2019	mixed	3	choice	risky_lose	left	20	right	risky	no
Baluku	21.04.2019	mixed	3	choice	risky_lose	right	1	right	safe	NA
Baluku	21.04.2019	mixed	3	choice	risky_win	right	2	left	safe	NA
Baluku	21.04.2019	mixed	3	numDisc	6 vs 3	right	3	right	correct	NA
Baluku	21.04.2019	mixed	3	intro	risky_win	left	4	left	correct	NA
Baluku	21.04.2019	mixed	3	choice	risky_win	left	5	right	safe	NA
Baluku	21.04.2019	mixed	3	intro	safe	left	6	left	correct	NA
Baluku	21.04.2019	mixed	3	choice	risky_win	right	7	left	safe	NA
Baluku	21.04.2019	mixed	3	numDisc	0 vs 3	right	8	right	correct	NA
Baluku	21.04.2019	mixed	3	choice	risky_lose	left	9	left	safe	NA
Baluku	21.04.2019	mixed	3	choice	risky_lose	right	10	right	safe	NA
Baluku	21.04.2019	mixed	3	numDisc	0 vs 3	left	11	left	correct	NA
Baluku	21.04.2019	mixed	3	numDisc	6 vs 3	left	12	left	correct	NA
Baluku	21.04.2019	mixed	3	numDisc	6 vs 3	left	13	left	correct	NA
Baluku	21.04.2019	mixed	3	choice	risky_win	left	14	right	safe	NA
Baluku	21.04.2019	mixed	3	numDisc	0 vs 3	left	15	left	correct	NA
Baluku	21.04.2019	mixed	3	intro	safe	right	16	right	correct	NA
Baluku	21.04.2019	mixed	3	choice	risky_lose	left	17	left	safe	NA
Baluku	21.04.2019	mixed	3	intro	risky_lose	right	18	right	correct	NA
Baluku	21.04.2019	mixed	3	choice	risky_win	right	19	left	safe	NA
Baluku	21.04.2019	mixed	3	choice	risky_lose	left	20	right	risky	no
Cocoa	22.04.2019	mixed	4	choice	risky_lose	left	1	right	risky	no
Cocoa	22.04.2019	mixed	4	numDisc	6 vs 3	right	2	right	correct	NA
Cocoa	22.04.2019	mixed	4	choice	risky_win	right	3	right	risky	yes
Cocoa	22.04.2019	mixed	4	intro	risky_lose	right	4	right	correct	NA
Cocoa	22.04.2019	mixed	4	numDisc	6 vs 3	left	5	left	correct	NA
Cocoa	22.04.2019	mixed	4	choice	risky_win	left	6	left	risky	yes
Cocoa	22.04.2019	mixed	4	choice	risky_lose	left	7	right	risky	no
Cocoa	22.04.2019	mixed	4	numDisc	6 vs 3	left	8	left	correct	NA
Cocoa	22.04.2019	mixed	4	intro	safe	left	9	left	correct	NA
Cocoa	22.04.2019	mixed	4	intro	risky_win	left	10	left	correct	NA
Cocoa	22.04.2019	mixed	4	choice	risky_win	left	11	left	risky	yes
Cocoa	22.04.2019	mixed	4	intro	safe	right	12	right	correct	NA
Cocoa	22.04.2019	mixed	4	numDisc	0 vs 3	right	13	right	correct	NA
Cocoa	22.04.2019	mixed	4	choice	risky_lose	right	14	right	safe	NA
Cocoa	22.04.2019	mixed	4	numDisc	0 vs 3	left	15	left	correct	NA
Cocoa	22.04.2019	mixed	4	choice	risky_lose	left	16	right	risky	no
Cocoa	22.04.2019	mixed	4	numDisc	0 vs 3	left	17	left	correct	NA
Cocoa	22.04.2019	mixed	4	choice	risky_win	right	18	left	safe	NA
Cocoa	22.04.2019	mixed	4	choice	risky_win	right	19	left	safe	NA
Cocoa	22.04.2019	mixed	4	choice	risky_lose	right	20	right	safe	NA
Baluku	22.04.2019	mixed	4	choice	risky_lose	left	1	left	safe	NA
Baluku	22.04.2019	mixed	4	numDisc	6 vs 3	right	2	right	correct	NA
Baluku	22.04.2019	mixed	4	choice	risky_win	right	3	left	safe	NA
Baluku	22.04.2019	mixed	4	intro	risky_lose	right	4	right	correct	NA
Baluku	22.04.2019	mixed	4	numDisc	6 vs 3	left	5	left	correct	NA
Baluku	22.04.2019	mixed	4	choice	risky_win	left	6	right	safe	NA
Baluku	22.04.2019	mixed	4	choice	risky_lose	left	7	left	safe	NA
Baluku	22.04.2019	mixed	4	numDisc	6 vs 3	left	8	left	correct	NA
Baluku	22.04.2019	mixed	4	intro	safe	left	9	left	correct	NA
Baluku	22.04.2019	mixed	4	intro	risky_win	left	10	left	correct	NA
Baluku	22.04.2019	mixed	4	choice	risky_win	left	11	right	safe	NA
Baluku	22.04.2019	mixed	4	intro	safe	right	12	right	correct	NA
Baluku	22.04.2019	mixed	4	numDisc	0 vs 3	right	13	right	correct	NA
Baluku	22.04.2019	mixed	4	choice	risky_lose	right	14	right	safe	NA
Baluku	22.04.2019	mixed	4	numDisc	0 vs 3	left	15	left	correct	NA
Baluku	22.04.2019	mixed	4	choice	risky_lose	left	16	left	safe	NA
Baluku	22.04.2019	mixed	4	numDisc	0 vs 3	left	17	left	correct	NA
Baluku	22.04.2019	mixed	4	choice	risky_win	right	18	left	safe	NA
Baluku	22.04.2019	mixed	4	choice	risky_win	right	19	left	safe	NA
Baluku	22.04.2019	mixed	4	choice	risky_lose	right	20	right	safe	NA
Kalema	22.04.2019	mixed	1	intro	safe	right	1	right	correct	NA
Kalema	22.04.2019	mixed	1	numDisc	0 vs 3	left	2	left	correct	NA
Kalema	22.04.2019	mixed	1	choice	risky_win	right	3	left	safe	NA
Kalema	22.04.2019	mixed	1	choice	risky_lose	right	4	right	safe	NA
Kalema	22.04.2019	mixed	1	numDisc	6 vs 3	right	5	right	correct	NA
Kalema	22.04.2019	mixed	1	choice	risky_lose	right	6	right	safe	NA
Kalema	22.04.2019	mixed	1	choice	risky_win	left	7	right	safe	NA
Kalema	22.04.2019	mixed	1	numDisc	6 vs 3	left	8	left	correct	NA
Kalema	22.04.2019	mixed	1	choice	risky_win	left	9	left	risky	yes
Kalema	22.04.2019	mixed	1	choice	risky_win	right	10	left	safe	NA
Kalema	22.04.2019	mixed	1	intro	safe	left	11	left	correct	NA
Kalema	22.04.2019	mixed	1	choice	risky_lose	left	12	left	safe	NA
Kalema	22.04.2019	mixed	1	intro	risky_lose	left	13	left	correct	NA
Kalema	22.04.2019	mixed	1	numDisc	6 vs 3	left	14	right	correct	NA
Kalema	22.04.2019	mixed	1	choice	risky_win	left	15	right	safe	NA
Kalema	22.04.2019	mixed	1	intro	risky_win	right	16	right	correct	NA
Kalema	22.04.2019	mixed	1	numDisc	0 vs 3	left	17	left	correct	NA
Kalema	22.04.2019	mixed	1	numDisc	0 vs 3	right	18	right	correct	NA
Kalema	22.04.2019	mixed	1	choice	risky_lose	right	19	left	risky	no
Kalema	22.04.2019	mixed	1	choice	risky_lose	left	20	right	risky	no
Indi	22.04.2019	mixed	5	choice	risky_lose	left	1	left	safe	NA
Indi	22.04.2019	mixed	5	numDisc	6 vs 3	right	2	right	correct	NA
Indi	22.04.2019	mixed	5	choice	risky_win	right	3	left	safe	NA
Indi	22.04.2019	mixed	5	intro	risky_lose	right	4	right	correct	NA
Indi	22.04.2019	mixed	5	numDisc	6 vs 3	left	5	left	correct	NA
Indi	22.04.2019	mixed	5	choice	risky_win	left	6	right	safe	NA
Indi	22.04.2019	mixed	5	choice	risky_lose	left	7	left	safe	NA
Indi	22.04.2019	mixed	5	numDisc	6 vs 3	left	8	left	correct	NA
Indi	22.04.2019	mixed	5	intro	safe	left	9	left	correct	NA
Indi	22.04.2019	mixed	5	intro	risky_win	left	10	left	correct	NA
Indi	22.04.2019	mixed	5	choice	risky_win	left	11	left	risky	yes
Indi	22.04.2019	mixed	5	intro	safe	right	12	right	correct	NA
Indi	22.04.2019	mixed	5	numDisc	0 vs 3	right	13	right	correct	NA
Indi	22.04.2019	mixed	5	choice	risky_lose	right	14	right	safe	NA
Indi	22.04.2019	mixed	5	numDisc	0 vs 3	left	15	left	correct	NA
Indi	22.04.2019	mixed	5	choice	risky_lose	left	16	left	safe	NA
Indi	22.04.2019	mixed	5	numDisc	0 vs 3	left	17	left	correct	NA
Indi	22.04.2019	mixed	5	choice	risky_win	right	18	left	safe	NA
Indi	22.04.2019	mixed	5	choice	risky_win	right	19	right	risky	yes
Indi	22.04.2019	mixed	5	choice	risky_lose	right	20	right	safe	NA
Namukisa	22.04.2019	mixed	5	choice	risky_lose	left	1	right	risky	no
Namukisa	22.04.2019	mixed	5	numDisc	6 vs 3	right	2	right	correct	NA
Namukisa	22.04.2019	mixed	5	choice	risky_win	right	3	right	risky	yes
Namukisa	22.04.2019	mixed	5	intro	risky_lose	right	4	right	correct	NA
Namukisa	22.04.2019	mixed	5	numDisc	6 vs 3	left	5	left	correct	NA
Namukisa	22.04.2019	mixed	5	choice	risky_win	left	6	left	risky	yes
Namukisa	22.04.2019	mixed	5	choice	risky_lose	left	7	left	safe	NA
Namukisa	22.04.2019	mixed	5	numDisc	6 vs 3	left	8	left	correct	NA
Namukisa	22.04.2019	mixed	5	intro	safe	left	9	left	correct	NA
Namukisa	22.04.2019	mixed	5	intro	risky_win	left	10	left	correct	NA
Namukisa	22.04.2019	mixed	5	choice	risky_win	left	11	left	risky	yes
Namukisa	22.04.2019	mixed	5	intro	safe	right	12	right	correct	NA
Namukisa	22.04.2019	mixed	5	numDisc	0 vs 3	right	13	right	correct	NA
Namukisa	22.04.2019	mixed	5	choice	risky_lose	right	14	right	safe	NA
Namukisa	22.04.2019	mixed	5	numDisc	0 vs 3	left	15	left	correct	NA
Namukisa	22.04.2019	mixed	5	choice	risky_lose	left	16	right	risky	no
Namukisa	22.04.2019	mixed	5	numDisc	0 vs 3	left	17	left	correct	NA
Namukisa	22.04.2019	mixed	5	choice	risky_win	right	18	left	safe	NA
Namukisa	22.04.2019	mixed	5	choice	risky_win	right	19	left	safe	NA
Namukisa	22.04.2019	mixed	5	choice	risky_lose	right	20	right	safe	NA
Bili	22.04.2019	mixed	4	choice	risky_lose	left	1	left	safe	NA
Bili	22.04.2019	mixed	4	numDisc	6 vs 3	right	2	right	correct	NA
Bili	22.04.2019	mixed	4	choice	risky_win	right	3	left	safe	NA
Bili	22.04.2019	mixed	4	intro	risky_lose	right	4	right	correct	NA
Bili	22.04.2019	mixed	4	numDisc	6 vs 3	left	5	left	correct	NA
Bili	22.04.2019	mixed	4	choice	risky_win	left	6	right	safe	NA
Bili	22.04.2019	mixed	4	choice	risky_lose	left	7	left	safe	NA
Bili	22.04.2019	mixed	4	numDisc	6 vs 3	left	8	left	correct	NA
Bili	22.04.2019	mixed	4	intro	safe	left	9	left	correct	NA
Bili	22.04.2019	mixed	4	intro	risky_win	left	10	left	correct	NA
Bili	22.04.2019	mixed	4	choice	risky_win	left	11	right	safe	NA
Bili	22.04.2019	mixed	4	intro	safe	right	12	right	correct	NA
Bili	22.04.2019	mixed	4	numDisc	0 vs 3	right	13	right	correct	NA
Bili	22.04.2019	mixed	4	choice	risky_lose	right	14	right	safe	NA
Bili	22.04.2019	mixed	4	numDisc	0 vs 3	left	15	left	correct	NA
Bili	22.04.2019	mixed	4	choice	risky_lose	left	16	left	safe	NA
Bili	22.04.2019	mixed	4	numDisc	0 vs 3	left	17	left	correct	NA
Bili	22.04.2019	mixed	4	choice	risky_win	right	18	left	safe	NA
Bili	22.04.2019	mixed	4	choice	risky_win	right	19	left	safe	NA
Bili	22.04.2019	mixed	4	choice	risky_lose	right	20	right	safe	NA
Kidogo	22.04.2019	mixed	1	intro	safe	right	1	right	correct	NA
Kidogo	22.04.2019	mixed	1	numDisc	0 vs 3	left	2	left	correct	NA
Kidogo	22.04.2019	mixed	1	choice	risky_win	right	3	right	risky	yes
Kidogo	22.04.2019	mixed	1	choice	risky_lose	right	4	right	safe	NA
Kidogo	22.04.2019	mixed	1	numDisc	6 vs 3	right	5	right	correct	NA
Kidogo	22.04.2019	mixed	1	choice	risky_lose	right	6	right	safe	NA
Kidogo	22.04.2019	mixed	1	choice	risky_win	left	7	right	safe	NA
Kidogo	22.04.2019	mixed	1	numDisc	6 vs 3	left	8	left	correct	NA
Kidogo	22.04.2019	mixed	1	choice	risky_win	left	9	left	risky	yes
Kidogo	22.04.2019	mixed	1	choice	risky_win	right	10	left	safe	NA
Kidogo	22.04.2019	mixed	1	intro	safe	left	11	left	correct	NA
Kidogo	22.04.2019	mixed	1	choice	risky_lose	left	12	left	safe	NA
Kidogo	22.04.2019	mixed	1	intro	risky_lose	left	13	left	correct	NA
Kidogo	22.04.2019	mixed	1	numDisc	6 vs 3	left	14	right	correct	NA
Kidogo	22.04.2019	mixed	1	choice	risky_win	left	15	right	safe	NA
Kidogo	22.04.2019	mixed	1	intro	risky_win	right	16	right	correct	NA
Kidogo	22.04.2019	mixed	1	numDisc	0 vs 3	left	17	left	correct	NA
Kidogo	22.04.2019	mixed	1	numDisc	0 vs 3	right	18	right	correct	NA
Kidogo	22.04.2019	mixed	1	choice	risky_lose	right	19	left	risky	no
Kidogo	22.04.2019	mixed	1	choice	risky_lose	left	20	left	safe	NA
Cocoa	23.04.2019	mixed	5	numDisc	6 vs 3	right	1	right	correct	NA
Cocoa	23.04.2019	mixed	5	intro	safe	left	2	left	correct	NA
Cocoa	23.04.2019	mixed	5	choice	risky_lose	left	3	right	risky	no
Cocoa	23.04.2019	mixed	5	numDisc	6 vs 3	left	4	right	incorrect	NA
Cocoa	23.04.2019	mixed	5	choice	risky_win	right	5	right	risky	yes
Cocoa	23.04.2019	mixed	5	numDisc	0 vs 3	right	6	right	correct	NA
Cocoa	23.04.2019	mixed	5	choice	risky_lose	right	7	right	safe	NA
Cocoa	23.04.2019	mixed	5	intro	safe	right	8	right	correct	NA
Cocoa	23.04.2019	mixed	5	choice	risky_win	right	9	left	safe	NA
Cocoa	23.04.2019	mixed	5	intro	risky_win	left	10	left	correct	NA
Cocoa	23.04.2019	mixed	5	choice	risky_lose	left	11	right	risky	no
Cocoa	23.04.2019	mixed	5	choice	risky_win	right	12	left	safe	NA
Cocoa	23.04.2019	mixed	5	numDisc	6 vs 3	left	13	left	correct	NA
Cocoa	23.04.2019	mixed	5	choice	risky_win	left	14	left	risky	yes
Cocoa	23.04.2019	mixed	5	choice	risky_win	left	15	right	safe	NA
Cocoa	23.04.2019	mixed	5	choice	risky_lose	left	16	right	risky	no
Cocoa	23.04.2019	mixed	5	numDisc	0 vs 3	left	17	left	correct	NA
Cocoa	23.04.2019	mixed	5	intro	risky_lose	right	18	right	correct	NA
Cocoa	23.04.2019	mixed	5	numDisc	0 vs 3	left	19	left	correct	NA
Cocoa	23.04.2019	mixed	5	choice	risky_lose	right	20	right	safe	NA
Indi	23.04.2019	mixed	6	intro	risky_win	right	1	right	correct	NA
Indi	23.04.2019	mixed	6	numDisc	6 vs 3	right	2	right	correct	NA
Indi	23.04.2019	mixed	6	choice	risky_win	left	3	right	safe	NA
Indi	23.04.2019	mixed	6	choice	risky_lose	right	4	left	risky	no
Indi	23.04.2019	mixed	6	intro	safe	right	5	right	correct	NA
Indi	23.04.2019	mixed	6	choice	risky_win	right	6	left	safe	NA
Indi	23.04.2019	mixed	6	numDisc	0 vs 3	left	7	left	correct	NA
Indi	23.04.2019	mixed	6	numDisc	0 vs 3	right	8	right	correct	NA
Indi	23.04.2019	mixed	6	choice	risky_lose	right	9	right	safe	NA
Indi	23.04.2019	mixed	6	choice	risky_win	right	10	left	safe	NA
Indi	23.04.2019	mixed	6	numDisc	6 vs 3	left	11	right	incorrect	NA
Indi	23.04.2019	mixed	6	choice	risky_lose	left	12	left	safe	NA
Indi	23.04.2019	mixed	6	numDisc	6 vs 3	right	13	right	correct	NA
Indi	23.04.2019	mixed	6	choice	risky_lose	right	14	left	risky	no
Indi	23.04.2019	mixed	6	intro	safe	left	15	left	correct	NA
Indi	23.04.2019	mixed	6	numDisc	0 vs 3	right	16	right	correct	NA
Indi	23.04.2019	mixed	6	choice	risky_win	left	17	left	risky	yes
Indi	23.04.2019	mixed	6	choice	risky_lose	left	18	left	safe	NA
Indi	23.04.2019	mixed	6	choice	risky_lose	left	19	right	safe	NA
Indi	23.04.2019	mixed	6	intro	risky_lose	left	20	left	correct	NA
Namukisa	23.04.2019	mixed	6	intro	risky_win	right	1	right	correct	NA
Namukisa	23.04.2019	mixed	6	numDisc	6 vs 3	right	2	right	correct	NA
Namukisa	23.04.2019	mixed	6	choice	risky_win	left	3	right	safe	NA
Namukisa	23.04.2019	mixed	6	choice	risky_lose	right	4	right	safe	NA
Namukisa	23.04.2019	mixed	6	intro	safe	right	5	right	correct	NA
Namukisa	23.04.2019	mixed	6	choice	risky_win	right	6	right	risky	yes
Namukisa	23.04.2019	mixed	6	numDisc	0 vs 3	left	7	left	correct	NA
Namukisa	23.04.2019	mixed	6	numDisc	0 vs 3	right	8	right	correct	NA
Namukisa	23.04.2019	mixed	6	choice	risky_lose	right	9	left	risky	no
Namukisa	23.04.2019	mixed	6	choice	risky_win	right	10	left	safe	NA
Namukisa	23.04.2019	mixed	6	numDisc	6 vs 3	left	11	left	correct	NA
Namukisa	23.04.2019	mixed	6	choice	risky_lose	left	12	right	risky	no
Namukisa	23.04.2019	mixed	6	numDisc	6 vs 3	right	13	right	correct	NA
Namukisa	23.04.2019	mixed	6	choice	risky_lose	right	14	left	risky	no
Namukisa	23.04.2019	mixed	6	intro	safe	left	15	left	correct	NA
Namukisa	23.04.2019	mixed	6	numDisc	0 vs 3	right	16	right	correct	NA
Namukisa	23.04.2019	mixed	6	choice	risky_win	left	17	right	safe	NA
Namukisa	23.04.2019	mixed	6	choice	risky_lose	left	18	right	risky	no
Namukisa	23.04.2019	mixed	6	choice	risky_lose	left	19	right	safe	NA
Namukisa	23.04.2019	mixed	6	intro	risky_lose	left	20	left	correct	NA
Kidogo	23.04.2019	mixed	2	choice	risky_lose	left	1	left	safe	NA
Kidogo	23.04.2019	mixed	2	intro	risky_lose	left	2	left	correct	NA
Kidogo	23.04.2019	mixed	2	choice	risky_win	left	3	right	safe	NA
Kidogo	23.04.2019	mixed	2	choice	risky_win	left	4	left	risky	yes
Kidogo	23.04.2019	mixed	2	intro	risky_win	right	5	right	correct	NA
Kidogo	23.04.2019	mixed	2	choice	risky_win	right	6	left	safe	NA
Kidogo	23.04.2019	mixed	2	numDisc	6 vs 3	right	7	right	correct	NA
Kidogo	23.04.2019	mixed	2	intro	safe	left	8	left	correct	NA
Kidogo	23.04.2019	mixed	2	choice	risky_lose	right	9	right	safe	NA
Kidogo	23.04.2019	mixed	2	choice	risky_lose	right	10	left	risky	no
Kidogo	23.04.2019	mixed	2	intro	safe	right	11	right	correct	NA
Kidogo	23.04.2019	mixed	2	numDisc	0 vs 3	right	12	right	correct	NA
Kidogo	23.04.2019	mixed	2	choice	risky_win	left	13	right	safe	NA
Kidogo	23.04.2019	mixed	2	numDisc	6 vs 3	right	14	left	incorrect	NA
Kidogo	23.04.2019	mixed	2	numDisc	0 vs 3	left	15	left	correct	NA
Kidogo	23.04.2019	mixed	2	numDisc	6 vs 3	left	16	left	correct	NA
Kidogo	23.04.2019	mixed	2	choice	risky_lose	left	17	left	safe	NA
Kidogo	23.04.2019	mixed	2	choice	risky_win	right	18	left	safe	NA
Kidogo	23.04.2019	mixed	2	choice	risky_lose	right	19	right	safe	NA
Kidogo	23.04.2019	mixed	2	numDisc	0 vs 3	right	20	right	correct	NA
Kalema	23.04.2019	mixed	2	choice	risky_lose	left	1	right	risky	no
Kalema	23.04.2019	mixed	2	intro	risky_lose	left	2	left	correct	NA
Kalema	23.04.2019	mixed	2	choice	risky_win	left	3	right	safe	NA
Kalema	23.04.2019	mixed	2	choice	risky_win	left	4	left	risky	yes
Kalema	23.04.2019	mixed	2	intro	risky_win	right	5	right	correct	NA
Kalema	23.04.2019	mixed	2	choice	risky_win	right	6	right	risky	yes
Kalema	23.04.2019	mixed	2	numDisc	6 vs 3	right	7	right	correct	NA
Kalema	23.04.2019	mixed	2	intro	safe	left	8	left	correct	NA
Kalema	23.04.2019	mixed	2	choice	risky_lose	right	9	left	risky	no
Kalema	23.04.2019	mixed	2	choice	risky_lose	right	10	right	safe	NA
Kalema	23.04.2019	mixed	2	intro	safe	right	11	right	correct	NA
Kalema	23.04.2019	mixed	2	numDisc	0 vs 3	right	12	right	correct	NA
Kalema	23.04.2019	mixed	2	choice	risky_win	left	13	right	safe	NA
Kalema	23.04.2019	mixed	2	numDisc	6 vs 3	right	14	right	correct	NA
Kalema	23.04.2019	mixed	2	numDisc	0 vs 3	left	15	left	correct	NA
Kalema	23.04.2019	mixed	2	numDisc	6 vs 3	left	16	left	correct	NA
Kalema	23.04.2019	mixed	2	choice	risky_lose	left	17	right	risky	no
Kalema	23.04.2019	mixed	2	choice	risky_win	right	18	right	risky	yes
Kalema	23.04.2019	mixed	2	choice	risky_lose	right	19	right	safe	NA
Kalema	23.04.2019	mixed	2	numDisc	0 vs 3	right	20	right	correct	NA
Baluku	23.04.2019	mixed	5	numDisc	6 vs 3	right	1	right	correct	NA
Baluku	23.04.2019	mixed	5	intro	safe	left	2	left	correct	NA
Baluku	23.04.2019	mixed	5	choice	risky_lose	left	3	left	safe	NA
Baluku	23.04.2019	mixed	5	numDisc	6 vs 3	left	4	left	correct	NA
Baluku	23.04.2019	mixed	5	choice	risky_win	right	5	left	safe	NA
Baluku	23.04.2019	mixed	5	numDisc	0 vs 3	right	6	right	correct	NA
Baluku	23.04.2019	mixed	5	choice	risky_lose	right	7	right	safe	NA
Baluku	23.04.2019	mixed	5	intro	safe	right	8	right	correct	NA
Baluku	23.04.2019	mixed	5	choice	risky_win	right	9	left	safe	NA
Baluku	23.04.2019	mixed	5	intro	risky_win	right	10	right	correct	NA
Baluku	23.04.2019	mixed	5	choice	risky_lose	left	11	left	safe	NA
Baluku	23.04.2019	mixed	5	choice	risky_win	right	12	left	safe	NA
Baluku	23.04.2019	mixed	5	numDisc	6 vs 3	left	13	left	correct	NA
Baluku	23.04.2019	mixed	5	choice	risky_win	left	14	right	safe	NA
Baluku	23.04.2019	mixed	5	choice	risky_win	left	15	right	safe	NA
Baluku	23.04.2019	mixed	5	choice	risky_lose	left	16	left	safe	NA
Baluku	23.04.2019	mixed	5	numDisc	0 vs 3	left	17	left	correct	NA
Baluku	23.04.2019	mixed	5	intro	risky_lose	right	18	right	correct	NA
Baluku	23.04.2019	mixed	5	numDisc	0 vs 3	left	19	left	correct	NA
Baluku	23.04.2019	mixed	5	choice	risky_lose	right	20	right	safe	NA
Yoyo	23.04.2019	mixed	1	intro	safe	right	1	right	correct	NA
Yoyo	23.04.2019	mixed	1	numDisc	0 vs 3	left	2	left	correct	NA
Yoyo	23.04.2019	mixed	1	choice	risky_win	right	3	left	safe	NA
Yoyo	23.04.2019	mixed	1	choice	risky_lose	right	4	right	safe	NA
Yoyo	23.04.2019	mixed	1	numDisc	6 vs 3	right	5	right	correct	NA
Yoyo	23.04.2019	mixed	1	choice	risky_lose	right	6	left	risky	no
Yoyo	23.04.2019	mixed	1	choice	risky_win	left	7	left	risky	yes
Yoyo	23.04.2019	mixed	1	numDisc	6 vs 3	left	8	left	correct	NA
Yoyo	23.04.2019	mixed	1	choice	risky_win	left	9	left	risky	yes
Yoyo	23.04.2019	mixed	1	choice	risky_win	right	10	left	safe	NA
Yoyo	23.04.2019	mixed	1	intro	safe	left	11	left	correct	NA
Yoyo	23.04.2019	mixed	1	choice	risky_lose	left	12	left	safe	NA
Yoyo	23.04.2019	mixed	1	intro	risky_lose	left	13	left	correct	NA
Yoyo	23.04.2019	mixed	1	numDisc	6 vs 3	left	14	right	correct	NA
Yoyo	23.04.2019	mixed	1	choice	risky_win	left	15	left	risky	yes
Yoyo	23.04.2019	mixed	1	intro	risky_win	right	16	right	correct	NA
Yoyo	23.04.2019	mixed	1	numDisc	0 vs 3	left	17	left	correct	NA
Yoyo	23.04.2019	mixed	1	numDisc	0 vs 3	right	18	right	correct	NA
Yoyo	23.04.2019	mixed	1	choice	risky_lose	right	19	right	safe	NA
Yoyo	23.04.2019	mixed	1	choice	risky_lose	left	20	left	safe	NA
Bili	23.04.2019	mixed	5	numDisc	6 vs 3	right	1	right	correct	NA
Bili	23.04.2019	mixed	5	intro	safe	left	2	left	correct	NA
Bili	23.04.2019	mixed	5	choice	risky_lose	left	3	left	safe	NA
Bili	23.04.2019	mixed	5	numDisc	6 vs 3	left	4	right	incorrect	NA
Bili	23.04.2019	mixed	5	choice	risky_win	right	5	right	risky	yes
Bili	23.04.2019	mixed	5	numDisc	0 vs 3	right	6	right	correct	NA
Bili	23.04.2019	mixed	5	choice	risky_lose	right	7	right	safe	NA
Bili	23.04.2019	mixed	5	intro	safe	right	8	right	correct	NA
Bili	23.04.2019	mixed	5	choice	risky_win	right	9	right	risky	yes
Bili	23.04.2019	mixed	5	intro	risky_win	left	10	left	correct	NA
Bili	23.04.2019	mixed	5	choice	risky_lose	left	11	left	safe	NA
Bili	23.04.2019	mixed	5	choice	risky_win	right	12	left	safe	NA
Bili	23.04.2019	mixed	5	numDisc	6 vs 3	left	13	right	incorrect	NA
Bili	23.04.2019	mixed	5	choice	risky_win	left	14	left	risky	yes
Bili	23.04.2019	mixed	5	choice	risky_win	left	15	left	risky	yes
Bili	23.04.2019	mixed	5	choice	risky_lose	left	16	left	safe	NA
Bili	23.04.2019	mixed	5	numDisc	0 vs 3	left	17	left	correct	NA
Bili	23.04.2019	mixed	5	intro	risky_lose	right	18	right	correct	NA
Bili	23.04.2019	mixed	5	numDisc	0 vs 3	left	19	left	correct	NA
Bili	23.04.2019	mixed	5	choice	risky_lose	right	20	left	risky	no
Yoyo	24.04.2019	mixed	2	choice	risky_lose	left	1	right	risky	no
Yoyo	24.04.2019	mixed	2	intro	risky_lose	left	2	left	correct	NA
Yoyo	24.04.2019	mixed	2	choice	risky_win	left	3	left	risky	yes
Yoyo	24.04.2019	mixed	2	choice	risky_win	left	4	right	safe	NA
Yoyo	24.04.2019	mixed	2	intro	risky_win	right	5	right	correct	NA
Yoyo	24.04.2019	mixed	2	choice	risky_win	right	6	right	risky	yes
Yoyo	24.04.2019	mixed	2	numDisc	6 vs 3	right	7	right	correct	NA
Yoyo	24.04.2019	mixed	2	intro	safe	left	8	left	correct	NA
Yoyo	24.04.2019	mixed	2	choice	risky_lose	right	9	right	safe	NA
Yoyo	24.04.2019	mixed	2	choice	risky_lose	right	10	left	risky	no
Yoyo	24.04.2019	mixed	2	intro	safe	right	11	right	correct	NA
Yoyo	24.04.2019	mixed	2	numDisc	0 vs 3	right	12	right	correct	NA
Yoyo	24.04.2019	mixed	2	choice	risky_win	left	13	right	safe	NA
Yoyo	24.04.2019	mixed	2	numDisc	6 vs 3	right	14	right	correct	NA
Yoyo	24.04.2019	mixed	2	numDisc	0 vs 3	left	15	left	correct	NA
Yoyo	24.04.2019	mixed	2	numDisc	6 vs 3	left	16	left	correct	NA
Yoyo	24.04.2019	mixed	2	choice	risky_lose	left	17	left	safe	NA
Yoyo	24.04.2019	mixed	2	choice	risky_win	right	18	left	safe	NA
Yoyo	24.04.2019	mixed	2	choice	risky_lose	right	19	right	safe	NA
Yoyo	24.04.2019	mixed	2	numDisc	0 vs 3	right	20	right	correct	NA
Kidogo	24.04.2019	mixed	3	choice	risky_lose	right	1	left	risky	no
Kidogo	24.04.2019	mixed	3	choice	risky_win	right	2	right	risky	yes
Kidogo	24.04.2019	mixed	3	numDisc	6 vs 3	right	3	right	correct	NA
Kidogo	24.04.2019	mixed	3	intro	risky_win	left	4	left	correct	NA
Kidogo	24.04.2019	mixed	3	choice	risky_win	left	5	left	risky	yes
Kidogo	24.04.2019	mixed	3	intro	safe	left	6	left	correct	NA
Kidogo	24.04.2019	mixed	3	choice	risky_win	right	7	left	safe	NA
Kidogo	24.04.2019	mixed	3	numDisc	0 vs 3	right	8	right	correct	NA
Kidogo	24.04.2019	mixed	3	choice	risky_lose	left	9	right	risky	no
Kidogo	24.04.2019	mixed	3	choice	risky_lose	right	10	left	risky	no
Kidogo	24.04.2019	mixed	3	numDisc	0 vs 3	left	11	left	correct	NA
Kidogo	24.04.2019	mixed	3	numDisc	6 vs 3	left	12	left	correct	NA
Kidogo	24.04.2019	mixed	3	choice	risky_win	left	13	left	risky	yes
Kidogo	24.04.2019	mixed	3	numDisc	6 vs 3	left	14	left	correct	NA
Kidogo	24.04.2019	mixed	3	numDisc	0 vs 3	left	15	left	correct	NA
Kidogo	24.04.2019	mixed	3	intro	safe	right	16	right	correct	NA
Kidogo	24.04.2019	mixed	3	choice	risky_lose	left	17	left	safe	NA
Kidogo	24.04.2019	mixed	3	intro	risky_lose	right	18	right	correct	NA
Kidogo	24.04.2019	mixed	3	choice	risky_win	right	19	left	safe	NA
Kidogo	24.04.2019	mixed	3	choice	risky_lose	left	20	right	risky	no
Bili	24.04.2019	mixed	6	intro	risky_win	right	1	right	correct	NA
Bili	24.04.2019	mixed	6	numDisc	6 vs 3	right	2	right	correct	NA
Bili	24.04.2019	mixed	6	choice	risky_win	left	3	left	risky	yes
Bili	24.04.2019	mixed	6	choice	risky_lose	right	4	left	risky	no
Bili	24.04.2019	mixed	6	intro	safe	right	5	right	correct	NA
Bili	24.04.2019	mixed	6	choice	risky_win	right	6	left	safe	NA
Bili	24.04.2019	mixed	6	numDisc	0 vs 3	left	7	left	correct	NA
Bili	24.04.2019	mixed	6	numDisc	0 vs 3	right	8	right	correct	NA
Bili	24.04.2019	mixed	6	choice	risky_lose	right	9	left	risky	no
Bili	24.04.2019	mixed	6	choice	risky_win	right	10	left	safe	NA
Bili	24.04.2019	mixed	6	numDisc	6 vs 3	left	11	left	correct	NA
Bili	24.04.2019	mixed	6	choice	risky_lose	left	12	left	safe	NA
Bili	24.04.2019	mixed	6	numDisc	6 vs 3	right	13	right	correct	NA
Bili	24.04.2019	mixed	6	choice	risky_lose	right	14	left	risky	no
Bili	24.04.2019	mixed	6	intro	safe	left	15	left	correct	NA
Bili	24.04.2019	mixed	6	numDisc	0 vs 3	right	16	right	correct	NA
Bili	24.04.2019	mixed	6	choice	risky_win	left	17	left	risky	yes
Bili	24.04.2019	mixed	6	choice	risky_lose	left	18	left	safe	NA
Bili	24.04.2019	mixed	6	choice	risky_lose	left	19	left	risky	yes
Bili	24.04.2019	mixed	6	intro	risky_lose	left	20	left	correct	NA
Cocoa	24.04.2019	mixed	6	intro	risky_win	right	1	right	correct	NA
Cocoa	24.04.2019	mixed	6	numDisc	6 vs 3	right	2	right	correct	NA
Cocoa	24.04.2019	mixed	6	choice	risky_win	left	3	left	risky	yes
Cocoa	24.04.2019	mixed	6	choice	risky_lose	right	4	left	risky	no
Cocoa	24.04.2019	mixed	6	intro	safe	right	5	right	correct	NA
Cocoa	24.04.2019	mixed	6	choice	risky_win	right	6	right	risky	yes
Cocoa	24.04.2019	mixed	6	numDisc	0 vs 3	left	7	left	correct	NA
Cocoa	24.04.2019	mixed	6	numDisc	0 vs 3	right	8	right	correct	NA
Cocoa	24.04.2019	mixed	6	choice	risky_lose	right	9	right	safe	NA
Cocoa	24.04.2019	mixed	6	choice	risky_win	right	10	left	safe	NA
Cocoa	24.04.2019	mixed	6	numDisc	6 vs 3	left	11	left	correct	NA
Cocoa	24.04.2019	mixed	6	choice	risky_lose	left	12	left	safe	NA
Cocoa	24.04.2019	mixed	6	numDisc	6 vs 3	right	13	right	correct	NA
Cocoa	24.04.2019	mixed	6	choice	risky_lose	right	14	right	safe	NA
Cocoa	24.04.2019	mixed	6	intro	safe	left	15	left	correct	NA
Cocoa	24.04.2019	mixed	6	numDisc	0 vs 3	right	16	right	correct	NA
Cocoa	24.04.2019	mixed	6	choice	risky_win	left	17	right	safe	NA
Cocoa	24.04.2019	mixed	6	choice	risky_lose	left	18	left	safe	NA
Cocoa	24.04.2019	mixed	6	choice	risky_lose	left	19	right	safe	NA
Cocoa	24.04.2019	mixed	6	intro	risky_lose	left	20	left	correct	NA
Baluku	24.04.2019	mixed	6	intro	risky_win	right	1	right	correct	NA
Baluku	24.04.2019	mixed	6	numDisc	6 vs 3	right	2	right	correct	NA
Baluku	24.04.2019	mixed	6	choice	risky_win	left	3	right	safe	NA
Baluku	24.04.2019	mixed	6	choice	risky_lose	right	4	right	safe	NA
Baluku	24.04.2019	mixed	6	intro	safe	right	5	right	correct	NA
Baluku	24.04.2019	mixed	6	choice	risky_win	right	6	left	safe	NA
Baluku	24.04.2019	mixed	6	numDisc	0 vs 3	left	7	left	correct	NA
Baluku	24.04.2019	mixed	6	numDisc	0 vs 3	right	8	right	correct	NA
Baluku	24.04.2019	mixed	6	choice	risky_lose	right	9	right	safe	NA
Baluku	24.04.2019	mixed	6	choice	risky_win	right	10	left	safe	NA
Baluku	24.04.2019	mixed	6	numDisc	6 vs 3	left	11	left	correct	NA
Baluku	24.04.2019	mixed	6	choice	risky_lose	left	12	left	safe	NA
Baluku	24.04.2019	mixed	6	numDisc	6 vs 3	right	13	right	correct	NA
Baluku	24.04.2019	mixed	6	choice	risky_lose	right	14	right	safe	NA
Baluku	24.04.2019	mixed	6	intro	safe	left	15	left	correct	NA
Baluku	24.04.2019	mixed	6	numDisc	0 vs 3	right	16	right	correct	NA
Baluku	24.04.2019	mixed	6	choice	risky_win	left	17	right	safe	NA
Baluku	24.04.2019	mixed	6	choice	risky_lose	left	18	left	safe	NA
Baluku	24.04.2019	mixed	6	choice	risky_lose	left	19	right	safe	NA
Baluku	24.04.2019	mixed	6	intro	risky_lose	left	20	left	correct	NA
Kalema	24.04.2019	mixed	3	choice	risky_lose	right	1	left	risky	no
Kalema	24.04.2019	mixed	3	choice	risky_win	right	2	left	safe	NA
Kalema	24.04.2019	mixed	3	numDisc	6 vs 3	right	3	right	correct	NA
Kalema	24.04.2019	mixed	3	intro	risky_win	left	4	left	correct	NA
Kalema	24.04.2019	mixed	3	choice	risky_win	left	5	left	risky	yes
Kalema	24.04.2019	mixed	3	intro	safe	left	6	left	correct	NA
Kalema	24.04.2019	mixed	3	choice	risky_win	right	7	right	risky	yes
Kalema	24.04.2019	mixed	3	numDisc	0 vs 3	right	8	right	correct	NA
Kalema	24.04.2019	mixed	3	choice	risky_lose	left	9	left	safe	NA
Kalema	24.04.2019	mixed	3	choice	risky_lose	right	10	left	risky	no
Kalema	24.04.2019	mixed	3	numDisc	0 vs 3	left	11	left	correct	NA
Kalema	24.04.2019	mixed	3	numDisc	6 vs 3	left	12	left	correct	NA
Kalema	24.04.2019	mixed	3	choice	risky_win	left	13	left	risky	yes
Kalema	24.04.2019	mixed	3	numDisc	6 vs 3	left	14	left	correct	NA
Kalema	24.04.2019	mixed	3	numDisc	0 vs 3	left	15	left	correct	NA
Kalema	24.04.2019	mixed	3	intro	safe	right	16	right	correct	NA
Kalema	24.04.2019	mixed	3	choice	risky_lose	left	17	left	safe	NA
Kalema	24.04.2019	mixed	3	intro	risky_lose	right	18	right	correct	NA
Kalema	24.04.2019	mixed	3	choice	risky_win	right	19	right	risky	yes
Kalema	24.04.2019	mixed	3	choice	risky_lose	left	20	left	safe	NA
Yoyo	25.04.2019	mixed	3	choice	risky_lose	right	1	right	safe	NA
Yoyo	25.04.2019	mixed	3	choice	risky_win	right	2	left	safe	NA
Yoyo	25.04.2019	mixed	3	numDisc	6 vs 3	right	3	right	correct	NA
Yoyo	25.04.2019	mixed	3	intro	risky_win	left	4	left	correct	NA
Yoyo	25.04.2019	mixed	3	choice	risky_win	left	5	right	safe	NA
Yoyo	25.04.2019	mixed	3	intro	safe	left	6	left	correct	NA
Yoyo	25.04.2019	mixed	3	choice	risky_win	right	7	left	safe	NA
Yoyo	25.04.2019	mixed	3	numDisc	0 vs 3	right	8	right	correct	NA
Yoyo	25.04.2019	mixed	3	choice	risky_lose	left	9	left	safe	NA
Yoyo	25.04.2019	mixed	3	choice	risky_lose	right	10	right	safe	NA
Yoyo	25.04.2019	mixed	3	numDisc	0 vs 3	left	11	left	correct	NA
Yoyo	25.04.2019	mixed	3	numDisc	6 vs 3	left	12	left	correct	NA
Yoyo	25.04.2019	mixed	3	choice	risky_win	left	13	right	safe	NA
Yoyo	25.04.2019	mixed	3	numDisc	6 vs 3	left	14	left	correct	NA
Yoyo	25.04.2019	mixed	3	numDisc	0 vs 3	left	15	left	correct	NA
Yoyo	25.04.2019	mixed	3	intro	safe	right	16	right	correct	NA
Yoyo	25.04.2019	mixed	3	choice	risky_lose	left	17	right	risky	no
Yoyo	25.04.2019	mixed	3	intro	risky_lose	right	18	right	correct	NA
[truncated: 802 more rows]
