# Supplementary material for: Reduced risk-seeking in chimpanzees in a zero-outcome game
Source: Philos Trans R Soc Lond B Biol Sci. 2021 Jan 11;376(1819):20190673. doi: 10.1098/rstb.2019.0673 (PMC7815432; doi:10.1098/rstb.2019.0673)
Supplement: Individuals [file rstb20190673supp3.csv]

Subject	Sex	Age
Asega	Male	21
Baluku	Male	21
Becky	Female	28
Bili	Female	21
Bwambale	Male	19
Cocoa	Female	12
Indi	Male	20
Kalema	Male	23
Kidogo	Female	35
Kisembo	Male	20
Mawa	Male	23
Medina	Female	12
Nakuu	Female	18
Namukisa	Female	21
Nani	Female	18
Nkuumwa	Female	23
Pasa	Female	20
Rambo	Male	15
Sally	Female	28
Tumbo	Male	30
Umugenzi	Male	22
Umutama	Male	23
Yoyo	Female	21
