# Supplementary material for: Reduced risk-seeking in chimpanzees in a zero-outcome game
Source: Philos Trans R Soc Lond B Biol Sci. 2021 Jan 11;376(1819):20190673. doi: 10.1098/rstb.2019.0673 (PMC7815432; doi:10.1098/rstb.2019.0673)
Supplement: NumericalDiscrimination [file rstb20190673supp4.csv]

Subject	Date	Test_stage	Condition	Position_large_amount	Session	Trial	Side	correct
Mawa	30.03.2019	Number_Discrimination	0 vs 3	left	1	1	left	correct
Mawa	30.03.2019	Number_Discrimination	0 vs 3	right	1	2	right	correct
Mawa	30.03.2019	Number_Discrimination	6 vs 3	left	1	3	left	correct
Mawa	30.03.2019	Number_Discrimination	0 vs 3	right	1	4	right	correct
Mawa	30.03.2019	Number_Discrimination	6 vs 3	right	1	5	right	correct
Mawa	30.03.2019	Number_Discrimination	6 vs 3	right	1	6	right	correct
Mawa	30.03.2019	Number_Discrimination	6 vs 3	left	1	7	left	correct
Mawa	30.03.2019	Number_Discrimination	0 vs 3	right	1	8	right	correct
Mawa	30.03.2019	Number_Discrimination	6 vs 3	right	1	9	right	correct
Mawa	30.03.2019	Number_Discrimination	6 vs 3	right	1	10	right	correct
Mawa	30.03.2019	Number_Discrimination	6 vs 3	right	1	11	right	correct
Mawa	30.03.2019	Number_Discrimination	0 vs 3	right	1	12	right	correct
Mawa	30.03.2019	Number_Discrimination	0 vs 3	left	1	13	left	correct
Mawa	30.03.2019	Number_Discrimination	6 vs 3	left	1	14	left	correct
Mawa	30.03.2019	Number_Discrimination	0 vs 3	left	1	15	left	correct
Mawa	30.03.2019	Number_Discrimination	6 vs 3	left	1	16	right	incorrect
Mawa	30.03.2019	Number_Discrimination	6 vs 3	left	1	17	left	correct
Mawa	30.03.2019	Number_Discrimination	0 vs 3	right	1	18	left	incorrect
Mawa	30.03.2019	Number_Discrimination	0 vs 3	left	1	19	left	correct
Mawa	30.03.2019	Number_Discrimination	0 vs 3	left	1	20	left	correct
Asega	30.03.2019	Number_Discrimination	0 vs 3	left	1	1	left	correct
Asega	30.03.2019	Number_Discrimination	0 vs 3	right	1	2	right	correct
Asega	30.03.2019	Number_Discrimination	6 vs 3	left	1	3	left	correct
Asega	30.03.2019	Number_Discrimination	0 vs 3	right	1	4	right	correct
Asega	30.03.2019	Number_Discrimination	6 vs 3	right	1	5	right	correct
Asega	30.03.2019	Number_Discrimination	6 vs 3	right	1	6	right	correct
Asega	30.03.2019	Number_Discrimination	6 vs 3	left	1	7	left	correct
Asega	30.03.2019	Number_Discrimination	0 vs 3	right	1	8	right	correct
Asega	30.03.2019	Number_Discrimination	6 vs 3	right	1	9	right	correct
Asega	30.03.2019	Number_Discrimination	6 vs 3	right	1	10	right	correct
Asega	30.03.2019	Number_Discrimination	6 vs 3	right	1	11	right	correct
Asega	30.03.2019	Number_Discrimination	0 vs 3	right	1	12	right	correct
Asega	30.03.2019	Number_Discrimination	0 vs 3	left	1	13	left	correct
Asega	30.03.2019	Number_Discrimination	6 vs 3	left	1	14	left	correct
Asega	30.03.2019	Number_Discrimination	0 vs 3	left	1	15	left	correct
Asega	30.03.2019	Number_Discrimination	6 vs 3	left	1	16	left	correct
Asega	30.03.2019	Number_Discrimination	6 vs 3	left	1	17	left	correct
Asega	30.03.2019	Number_Discrimination	0 vs 3	right	1	18	right	correct
Asega	30.03.2019	Number_Discrimination	0 vs 3	left	1	19	left	correct
Asega	30.03.2019	Number_Discrimination	0 vs 3	left	1	20	left	correct
Bwambale	31.03.2019	Number_Discrimination	0 vs 3	left	1	1	left	correct
Bwambale	31.03.2019	Number_Discrimination	0 vs 3	right	1	2	right	correct
Bwambale	31.03.2019	Number_Discrimination	6 vs 3	left	1	3	left	correct
Bwambale	31.03.2019	Number_Discrimination	0 vs 3	right	1	4	right	correct
Bwambale	31.03.2019	Number_Discrimination	6 vs 3	right	1	5	right	correct
Bwambale	31.03.2019	Number_Discrimination	6 vs 3	right	1	6	right	correct
Bwambale	31.03.2019	Number_Discrimination	6 vs 3	left	1	7	left	correct
Bwambale	31.03.2019	Number_Discrimination	0 vs 3	right	1	8	right	correct
Bwambale	31.03.2019	Number_Discrimination	6 vs 3	right	1	9	right	correct
Bwambale	31.03.2019	Number_Discrimination	6 vs 3	right	1	10	right	correct
Bwambale	31.03.2019	Number_Discrimination	6 vs 3	right	1	11	right	correct
Bwambale	31.03.2019	Number_Discrimination	0 vs 3	right	1	12	right	correct
Bwambale	31.03.2019	Number_Discrimination	0 vs 3	left	1	13	left	correct
Bwambale	31.03.2019	Number_Discrimination	6 vs 3	left	1	14	left	correct
Bwambale	31.03.2019	Number_Discrimination	0 vs 3	left	1	15	left	correct
Bwambale	31.03.2019	Number_Discrimination	6 vs 3	left	1	16	left	correct
Bwambale	31.03.2019	Number_Discrimination	6 vs 3	left	1	17	left	correct
Bwambale	31.03.2019	Number_Discrimination	0 vs 3	right	1	18	right	correct
Bwambale	31.03.2019	Number_Discrimination	0 vs 3	left	1	19	left	correct
Bwambale	31.03.2019	Number_Discrimination	0 vs 3	left	1	20	left	correct
Nkuumwa	31.03.2019	Number_Discrimination	0 vs 3	left	1	1	left	correct
Nkuumwa	31.03.2019	Number_Discrimination	0 vs 3	right	1	2	right	correct
Nkuumwa	31.03.2019	Number_Discrimination	6 vs 3	left	1	3	left	correct
Nkuumwa	31.03.2019	Number_Discrimination	0 vs 3	right	1	4	right	correct
Nkuumwa	31.03.2019	Number_Discrimination	6 vs 3	right	1	5	right	correct
Nkuumwa	31.03.2019	Number_Discrimination	6 vs 3	right	1	6	right	correct
Nkuumwa	31.03.2019	Number_Discrimination	6 vs 3	left	1	7	left	correct
Nkuumwa	31.03.2019	Number_Discrimination	0 vs 3	right	1	8	right	correct
Nkuumwa	31.03.2019	Number_Discrimination	6 vs 3	right	1	9	right	correct
Nkuumwa	31.03.2019	Number_Discrimination	6 vs 3	right	1	10	right	correct
Nkuumwa	31.03.2019	Number_Discrimination	6 vs 3	right	1	11	right	correct
Nkuumwa	31.03.2019	Number_Discrimination	0 vs 3	right	1	12	right	correct
Nkuumwa	31.03.2019	Number_Discrimination	0 vs 3	left	1	13	right	incorrect
Nkuumwa	31.03.2019	Number_Discrimination	6 vs 3	left	1	14	left	correct
Nkuumwa	31.03.2019	Number_Discrimination	0 vs 3	left	1	15	left	correct
Nkuumwa	31.03.2019	Number_Discrimination	6 vs 3	left	1	16	left	correct
Nkuumwa	31.03.2019	Number_Discrimination	6 vs 3	left	1	17	left	correct
Nkuumwa	31.03.2019	Number_Discrimination	0 vs 3	right	1	18	right	correct
Nkuumwa	31.03.2019	Number_Discrimination	0 vs 3	left	1	19	left	correct
Nkuumwa	31.03.2019	Number_Discrimination	0 vs 3	left	1	20	left	correct
Pasa	31.03.2019	Number_Discrimination	0 vs 3	left	1	1	left	correct
Pasa	31.03.2019	Number_Discrimination	0 vs 3	right	1	2	right	correct
Pasa	31.03.2019	Number_Discrimination	6 vs 3	left	1	3	left	correct
Pasa	31.03.2019	Number_Discrimination	0 vs 3	right	1	4	right	correct
Pasa	31.03.2019	Number_Discrimination	6 vs 3	right	1	5	right	correct
Pasa	31.03.2019	Number_Discrimination	6 vs 3	right	1	6	right	correct
Pasa	31.03.2019	Number_Discrimination	6 vs 3	left	1	7	left	correct
Pasa	31.03.2019	Number_Discrimination	0 vs 3	right	1	8	right	correct
Pasa	31.03.2019	Number_Discrimination	6 vs 3	right	1	9	right	correct
Pasa	31.03.2019	Number_Discrimination	6 vs 3	right	1	10	right	correct
Pasa	31.03.2019	Number_Discrimination	6 vs 3	right	1	11	left	incorrect
Pasa	31.03.2019	Number_Discrimination	0 vs 3	right	1	12	right	correct
Pasa	31.03.2019	Number_Discrimination	0 vs 3	left	1	13	left	correct
Pasa	31.03.2019	Number_Discrimination	6 vs 3	left	1	14	left	correct
Pasa	31.03.2019	Number_Discrimination	0 vs 3	left	1	15	left	correct
Pasa	31.03.2019	Number_Discrimination	6 vs 3	left	1	16	left	correct
Pasa	31.03.2019	Number_Discrimination	6 vs 3	left	1	17	left	correct
Pasa	31.03.2019	Number_Discrimination	0 vs 3	right	1	18	right	correct
Pasa	31.03.2019	Number_Discrimination	0 vs 3	left	1	19	left	correct
Pasa	31.03.2019	Number_Discrimination	0 vs 3	left	1	20	left	correct
Nani	01.04.2019	Number_Discrimination	0 vs 3	left	1	1	left	correct
Nani	01.04.2019	Number_Discrimination	0 vs 3	right	1	2	right	correct
Nani	01.04.2019	Number_Discrimination	6 vs 3	left	1	3	left	correct
Nani	01.04.2019	Number_Discrimination	0 vs 3	right	1	4	right	correct
Nani	01.04.2019	Number_Discrimination	6 vs 3	right	1	5	right	correct
Nani	01.04.2019	Number_Discrimination	6 vs 3	right	1	6	right	correct
Nani	01.04.2019	Number_Discrimination	6 vs 3	left	1	7	left	correct
Nani	01.04.2019	Number_Discrimination	0 vs 3	right	1	8	right	correct
Nani	01.04.2019	Number_Discrimination	6 vs 3	right	1	9	right	correct
Nani	01.04.2019	Number_Discrimination	6 vs 3	right	1	10	right	correct
Nani	01.04.2019	Number_Discrimination	6 vs 3	right	1	11	right	correct
Nani	01.04.2019	Number_Discrimination	0 vs 3	right	1	12	right	correct
Nani	01.04.2019	Number_Discrimination	0 vs 3	left	1	13	right	incorrect
Nani	01.04.2019	Number_Discrimination	6 vs 3	left	1	14	left	correct
Nani	01.04.2019	Number_Discrimination	0 vs 3	left	1	15	left	correct
Nani	01.04.2019	Number_Discrimination	6 vs 3	left	1	16	left	correct
Nani	01.04.2019	Number_Discrimination	6 vs 3	left	1	17	left	correct
Nani	01.04.2019	Number_Discrimination	0 vs 3	right	1	18	left	incorrect
Nani	01.04.2019	Number_Discrimination	0 vs 3	left	1	19	left	correct
Nani	01.04.2019	Number_Discrimination	0 vs 3	left	1	20	left	correct
Medina	01.04.2019	Number_Discrimination	0 vs 3	left	1	1	left	correct
Medina	01.04.2019	Number_Discrimination	0 vs 3	right	1	2	right	correct
Medina	01.04.2019	Number_Discrimination	6 vs 3	left	1	3	right	incorrect
Medina	01.04.2019	Number_Discrimination	0 vs 3	right	1	4	right	correct
Medina	01.04.2019	Number_Discrimination	6 vs 3	right	1	5	right	correct
Medina	01.04.2019	Number_Discrimination	6 vs 3	right	1	6	right	correct
Medina	01.04.2019	Number_Discrimination	6 vs 3	left	1	7	left	correct
Medina	01.04.2019	Number_Discrimination	0 vs 3	right	1	8	right	correct
Medina	01.04.2019	Number_Discrimination	6 vs 3	right	1	9	right	correct
Medina	01.04.2019	Number_Discrimination	6 vs 3	right	1	10	right	correct
Medina	01.04.2019	Number_Discrimination	6 vs 3	right	1	11	right	correct
Medina	01.04.2019	Number_Discrimination	0 vs 3	right	1	12	right	correct
Medina	01.04.2019	Number_Discrimination	0 vs 3	left	1	13	left	correct
Medina	01.04.2019	Number_Discrimination	6 vs 3	left	1	14	left	correct
Medina	01.04.2019	Number_Discrimination	0 vs 3	left	1	15	left	correct
Sally	02.04.2019	Number_Discrimination	0 vs 3	left	1	1	left	correct
Sally	02.04.2019	Number_Discrimination	0 vs 3	right	1	2	right	correct
Sally	02.04.2019	Number_Discrimination	6 vs 3	left	1	3	left	correct
Sally	02.04.2019	Number_Discrimination	0 vs 3	right	1	4	right	correct
Sally	02.04.2019	Number_Discrimination	6 vs 3	right	1	5	right	correct
Sally	02.04.2019	Number_Discrimination	6 vs 3	right	1	6	right	correct
Sally	02.04.2019	Number_Discrimination	6 vs 3	left	1	7	left	correct
Sally	02.04.2019	Number_Discrimination	0 vs 3	right	1	8	right	correct
Sally	02.04.2019	Number_Discrimination	6 vs 3	right	1	9	right	correct
Sally	02.04.2019	Number_Discrimination	6 vs 3	right	1	10	right	correct
Sally	02.04.2019	Number_Discrimination	6 vs 3	right	1	11	right	correct
Sally	02.04.2019	Number_Discrimination	0 vs 3	right	1	12	right	correct
Sally	02.04.2019	Number_Discrimination	0 vs 3	left	1	13	left	correct
Sally	02.04.2019	Number_Discrimination	6 vs 3	left	1	14	right	incorrect
Sally	02.04.2019	Number_Discrimination	0 vs 3	left	1	15	left	correct
Sally	02.04.2019	Number_Discrimination	6 vs 3	left	1	16	left	correct
Sally	02.04.2019	Number_Discrimination	6 vs 3	left	1	17	right	incorrect
Sally	02.04.2019	Number_Discrimination	0 vs 3	right	1	18	right	correct
Sally	02.04.2019	Number_Discrimination	0 vs 3	left	1	19	left	correct
Sally	02.04.2019	Number_Discrimination	0 vs 3	left	1	20	left	correct
Medina	02.04.2019	Number_Discrimination	0 vs 3	left	2	1	left	correct
Medina	02.04.2019	Number_Discrimination	6 vs 3	left	2	2	left	correct
Medina	02.04.2019	Number_Discrimination	0 vs 3	left	2	3	left	correct
Medina	02.04.2019	Number_Discrimination	6 vs 3	left	2	4	left	correct
Medina	02.04.2019	Number_Discrimination	6 vs 3	left	2	5	left	correct
Medina	02.04.2019	Number_Discrimination	0 vs 3	left	2	6	left	correct
Medina	02.04.2019	Number_Discrimination	0 vs 3	left	2	7	left	correct
Medina	02.04.2019	Number_Discrimination	6 vs 3	left	2	8	left	correct
Medina	02.04.2019	Number_Discrimination	6 vs 3	right	2	9	right	correct
Medina	02.04.2019	Number_Discrimination	6 vs 3	right	2	10	right	correct
Medina	02.04.2019	Number_Discrimination	6 vs 3	right	2	11	right	correct
Medina	02.04.2019	Number_Discrimination	0 vs 3	right	2	12	right	correct
Medina	02.04.2019	Number_Discrimination	0 vs 3	left	2	13	left	correct
Medina	02.04.2019	Number_Discrimination	0 vs 3	right	2	14	right	correct
Medina	02.04.2019	Number_Discrimination	6 vs 3	right	2	15	right	correct
Medina	02.04.2019	Number_Discrimination	6 vs 3	left	2	16	left	correct
Medina	02.04.2019	Number_Discrimination	0 vs 3	right	2	17	right	correct
Medina	02.04.2019	Number_Discrimination	0 vs 3	right	2	18	right	correct
Medina	02.04.2019	Number_Discrimination	6 vs 3	right	2	19	right	correct
Medina	02.04.2019	Number_Discrimination	0 vs 3	right	2	20	right	correct
Kisembo	05.04.2019	Number_Discrimination	0 vs 3	left	1	1	left	correct
Kisembo	05.04.2019	Number_Discrimination	0 vs 3	right	1	2	right	correct
Kisembo	05.04.2019	Number_Discrimination	6 vs 3	left	1	3	right	incorrect
Kisembo	05.04.2019	Number_Discrimination	0 vs 3	right	1	4	right	correct
Kisembo	05.04.2019	Number_Discrimination	6 vs 3	right	1	5	right	correct
Kisembo	05.04.2019	Number_Discrimination	6 vs 3	right	1	6	right	correct
Kisembo	05.04.2019	Number_Discrimination	6 vs 3	left	1	7	left	correct
Kisembo	05.04.2019	Number_Discrimination	0 vs 3	right	1	8	right	correct
Kisembo	05.04.2019	Number_Discrimination	6 vs 3	right	1	9	right	correct
Kisembo	05.04.2019	Number_Discrimination	6 vs 3	right	1	10	right	correct
Kisembo	05.04.2019	Number_Discrimination	6 vs 3	right	1	11	right	correct
Kisembo	05.04.2019	Number_Discrimination	0 vs 3	right	1	12	right	correct
Kisembo	05.04.2019	Number_Discrimination	0 vs 3	left	1	13	left	correct
Kisembo	05.04.2019	Number_Discrimination	6 vs 3	left	1	14	left	correct
Kisembo	05.04.2019	Number_Discrimination	0 vs 3	left	1	15	left	correct
Kisembo	05.04.2019	Number_Discrimination	6 vs 3	left	1	16	left	correct
Kisembo	05.04.2019	Number_Discrimination	6 vs 3	left	1	17	left	correct
Kisembo	05.04.2019	Number_Discrimination	0 vs 3	right	1	18	right	correct
Kisembo	05.04.2019	Number_Discrimination	0 vs 3	left	1	19	left	correct
Kisembo	05.04.2019	Number_Discrimination	0 vs 3	left	1	20	left	correct
Becky	05.04.2019	Number_Discrimination	0 vs 3	left	1	1	left	correct
Becky	05.04.2019	Number_Discrimination	0 vs 3	right	1	2	right	correct
Becky	05.04.2019	Number_Discrimination	6 vs 3	left	1	3	left	correct
Becky	05.04.2019	Number_Discrimination	0 vs 3	right	1	4	right	correct
Becky	05.04.2019	Number_Discrimination	6 vs 3	right	1	5	left	incorrect
Becky	05.04.2019	Number_Discrimination	6 vs 3	right	1	6	right	correct
Becky	05.04.2019	Number_Discrimination	6 vs 3	left	1	7	right	incorrect
Becky	05.04.2019	Number_Discrimination	0 vs 3	right	1	8	right	correct
Becky	05.04.2019	Number_Discrimination	6 vs 3	right	1	9	right	correct
Becky	05.04.2019	Number_Discrimination	6 vs 3	right	1	10	right	correct
Becky	05.04.2019	Number_Discrimination	6 vs 3	right	1	11	right	correct
Becky	05.04.2019	Number_Discrimination	0 vs 3	right	1	12	right	correct
Becky	05.04.2019	Number_Discrimination	0 vs 3	left	1	13	left	correct
Becky	05.04.2019	Number_Discrimination	6 vs 3	left	1	14	left	correct
Becky	05.04.2019	Number_Discrimination	0 vs 3	left	1	15	left	correct
Becky	05.04.2019	Number_Discrimination	6 vs 3	left	1	16	left	correct
Becky	05.04.2019	Number_Discrimination	6 vs 3	left	1	17	left	correct
Becky	05.04.2019	Number_Discrimination	0 vs 3	right	1	18	right	correct
Becky	05.04.2019	Number_Discrimination	0 vs 3	left	1	19	left	correct
Becky	05.04.2019	Number_Discrimination	0 vs 3	left	1	20	left	correct
Namukisa	13.04.2019	Number_Discrimination	0 vs 3	left	1	1	left	correct
Namukisa	13.04.2019	Number_Discrimination	0 vs 3	right	1	2	right	correct
Namukisa	13.04.2019	Number_Discrimination	6 vs 3	left	1	3	left	correct
Namukisa	13.04.2019	Number_Discrimination	0 vs 3	right	1	4	right	correct
Namukisa	13.04.2019	Number_Discrimination	6 vs 3	right	1	5	right	correct
Namukisa	13.04.2019	Number_Discrimination	6 vs 3	right	1	6	right	correct
Namukisa	13.04.2019	Number_Discrimination	6 vs 3	left	1	7	left	correct
Namukisa	13.04.2019	Number_Discrimination	0 vs 3	right	1	8	right	correct
Namukisa	13.04.2019	Number_Discrimination	6 vs 3	right	1	9	left	incorrect
Namukisa	13.04.2019	Number_Discrimination	6 vs 3	right	1	10	left	incorrect
Namukisa	13.04.2019	Number_Discrimination	6 vs 3	right	1	11	right	correct
Namukisa	13.04.2019	Number_Discrimination	0 vs 3	right	1	12	right	correct
Namukisa	13.04.2019	Number_Discrimination	0 vs 3	left	1	13	left	correct
Namukisa	13.04.2019	Number_Discrimination	6 vs 3	left	1	14	left	correct
Namukisa	13.04.2019	Number_Discrimination	0 vs 3	left	1	15	left	correct
Namukisa	13.04.2019	Number_Discrimination	6 vs 3	left	1	16	left	correct
Namukisa	13.04.2019	Number_Discrimination	6 vs 3	left	1	17	left	correct
Namukisa	13.04.2019	Number_Discrimination	0 vs 3	right	1	18	right	correct
Namukisa	13.04.2019	Number_Discrimination	0 vs 3	left	1	19	left	correct
Namukisa	13.04.2019	Number_Discrimination	0 vs 3	left	1	20	left	correct
Indi	13.04.2019	Number_Discrimination	0 vs 3	left	1	1	left	correct
Indi	13.04.2019	Number_Discrimination	0 vs 3	right	1	2	right	correct
Indi	13.04.2019	Number_Discrimination	6 vs 3	left	1	3	left	correct
Indi	13.04.2019	Number_Discrimination	0 vs 3	right	1	4	right	correct
Indi	13.04.2019	Number_Discrimination	6 vs 3	right	1	5	right	correct
Indi	13.04.2019	Number_Discrimination	6 vs 3	right	1	6	right	correct
Indi	13.04.2019	Number_Discrimination	6 vs 3	left	1	7	left	correct
Indi	13.04.2019	Number_Discrimination	0 vs 3	right	1	8	right	correct
Indi	13.04.2019	Number_Discrimination	6 vs 3	right	1	9	right	correct
Indi	13.04.2019	Number_Discrimination	6 vs 3	right	1	10	right	correct
Indi	13.04.2019	Number_Discrimination	6 vs 3	right	1	11	right	correct
Indi	13.04.2019	Number_Discrimination	0 vs 3	right	1	12	right	correct
Indi	13.04.2019	Number_Discrimination	0 vs 3	left	1	13	left	correct
Indi	13.04.2019	Number_Discrimination	6 vs 3	left	1	14	left	correct
Indi	13.04.2019	Number_Discrimination	0 vs 3	left	1	15	left	correct
Indi	13.04.2019	Number_Discrimination	6 vs 3	left	1	16	left	correct
Indi	13.04.2019	Number_Discrimination	6 vs 3	left	1	17	left	correct
Indi	13.04.2019	Number_Discrimination	0 vs 3	right	1	18	right	correct
Indi	13.04.2019	Number_Discrimination	0 vs 3	left	1	19	left	correct
Indi	13.04.2019	Number_Discrimination	0 vs 3	left	1	20	left	correct
Cocoa	13.04.2019	Number_Discrimination	0 vs 3	left	1	1	left	correct
Cocoa	13.04.2019	Number_Discrimination	0 vs 3	right	1	2	right	correct
Cocoa	13.04.2019	Number_Discrimination	6 vs 3	left	1	3	left	correct
Cocoa	13.04.2019	Number_Discrimination	0 vs 3	right	1	4	right	correct
Cocoa	13.04.2019	Number_Discrimination	6 vs 3	right	1	5	right	correct
Cocoa	13.04.2019	Number_Discrimination	6 vs 3	right	1	6	right	correct
Cocoa	13.04.2019	Number_Discrimination	6 vs 3	left	1	7	left	correct
Cocoa	13.04.2019	Number_Discrimination	0 vs 3	right	1	8	right	correct
Cocoa	13.04.2019	Number_Discrimination	6 vs 3	right	1	9	right	correct
Cocoa	13.04.2019	Number_Discrimination	6 vs 3	right	1	10	right	correct
Cocoa	13.04.2019	Number_Discrimination	6 vs 3	right	1	11	right	correct
Cocoa	13.04.2019	Number_Discrimination	0 vs 3	right	1	12	right	correct
Cocoa	13.04.2019	Number_Discrimination	0 vs 3	left	1	13	left	correct
Cocoa	13.04.2019	Number_Discrimination	6 vs 3	left	1	14	right	incorrect
Cocoa	13.04.2019	Number_Discrimination	0 vs 3	left	1	15	left	correct
Cocoa	13.04.2019	Number_Discrimination	6 vs 3	left	1	16	right	incorrect
Cocoa	13.04.2019	Number_Discrimination	6 vs 3	left	1	17	right	incorrect
Cocoa	13.04.2019	Number_Discrimination	0 vs 3	right	1	18	right	correct
Cocoa	13.04.2019	Number_Discrimination	0 vs 3	left	1	19	left	correct
Cocoa	13.04.2019	Number_Discrimination	0 vs 3	left	1	20	left	correct
Cocoa	17.04.2019	Number_Discrimination	0 vs 3	left	2	1	left	correct
Cocoa	17.04.2019	Number_Discrimination	6 vs 3	left	2	2	left	correct
Cocoa	17.04.2019	Number_Discrimination	0 vs 3	left	2	3	left	correct
Cocoa	17.04.2019	Number_Discrimination	6 vs 3	left	2	4	left	correct
Cocoa	17.04.2019	Number_Discrimination	6 vs 3	left	2	5	left	correct
Cocoa	17.04.2019	Number_Discrimination	0 vs 3	left	2	6	left	correct
Cocoa	17.04.2019	Number_Discrimination	0 vs 3	left	2	7	left	correct
Cocoa	17.04.2019	Number_Discrimination	6 vs 3	left	2	8	left	correct
Cocoa	17.04.2019	Number_Discrimination	6 vs 3	right	2	9	right	correct
Cocoa	17.04.2019	Number_Discrimination	6 vs 3	right	2	10	right	correct
Cocoa	17.04.2019	Number_Discrimination	6 vs 3	right	2	11	right	correct
Cocoa	17.04.2019	Number_Discrimination	0 vs 3	right	2	12	right	correct
Cocoa	17.04.2019	Number_Discrimination	0 vs 3	left	2	13	left	correct
Cocoa	17.04.2019	Number_Discrimination	0 vs 3	right	2	14	right	correct
Cocoa	17.04.2019	Number_Discrimination	6 vs 3	right	2	15	right	correct
Cocoa	17.04.2019	Number_Discrimination	6 vs 3	left	2	16	left	correct
Cocoa	17.04.2019	Number_Discrimination	0 vs 3	right	2	17	right	correct
Cocoa	17.04.2019	Number_Discrimination	0 vs 3	right	2	18	right	correct
Cocoa	17.04.2019	Number_Discrimination	6 vs 3	right	2	19	right	correct
Cocoa	17.04.2019	Number_Discrimination	0 vs 3	right	2	20	right	correct
Baluku	17.04.2019	Number_Discrimination	0 vs 3	left	1	1	left	correct
Baluku	17.04.2019	Number_Discrimination	0 vs 3	right	1	2	right	correct
Baluku	17.04.2019	Number_Discrimination	6 vs 3	left	1	3	left	correct
Baluku	17.04.2019	Number_Discrimination	0 vs 3	right	1	4	right	correct
Baluku	17.04.2019	Number_Discrimination	6 vs 3	right	1	5	right	correct
Baluku	17.04.2019	Number_Discrimination	6 vs 3	right	1	6	right	correct
Baluku	17.04.2019	Number_Discrimination	6 vs 3	left	1	7	left	correct
Baluku	17.04.2019	Number_Discrimination	0 vs 3	right	1	8	right	correct
Baluku	17.04.2019	Number_Discrimination	6 vs 3	right	1	9	right	correct
Baluku	17.04.2019	Number_Discrimination	6 vs 3	right	1	10	right	correct
Baluku	17.04.2019	Number_Discrimination	6 vs 3	right	1	11	right	correct
Baluku	17.04.2019	Number_Discrimination	0 vs 3	right	1	12	right	correct
Baluku	17.04.2019	Number_Discrimination	0 vs 3	left	1	13	left	correct
Baluku	17.04.2019	Number_Discrimination	6 vs 3	left	1	14	left	correct
Baluku	17.04.2019	Number_Discrimination	0 vs 3	left	1	15	left	correct
Baluku	17.04.2019	Number_Discrimination	6 vs 3	left	1	16	left	correct
Baluku	17.04.2019	Number_Discrimination	6 vs 3	left	1	17	left	correct
Baluku	17.04.2019	Number_Discrimination	0 vs 3	right	1	18	right	correct
Baluku	17.04.2019	Number_Discrimination	0 vs 3	left	1	19	left	correct
Baluku	17.04.2019	Number_Discrimination	0 vs 3	left	1	20	left	correct
Bili	17.04.2019	Number_Discrimination	0 vs 3	left	1	1	left	correct
Bili	17.04.2019	Number_Discrimination	0 vs 3	right	1	2	right	correct
Bili	17.04.2019	Number_Discrimination	6 vs 3	left	1	3	left	correct
Bili	17.04.2019	Number_Discrimination	0 vs 3	right	1	4	right	correct
Bili	17.04.2019	Number_Discrimination	6 vs 3	right	1	5	right	correct
Bili	17.04.2019	Number_Discrimination	6 vs 3	right	1	6	right	correct
Bili	17.04.2019	Number_Discrimination	6 vs 3	left	1	7	left	correct
Bili	17.04.2019	Number_Discrimination	0 vs 3	right	1	8	right	correct
Bili	17.04.2019	Number_Discrimination	6 vs 3	right	1	9	right	correct
Bili	17.04.2019	Number_Discrimination	6 vs 3	right	1	10	right	correct
Bili	17.04.2019	Number_Discrimination	6 vs 3	right	1	11	right	correct
Bili	17.04.2019	Number_Discrimination	0 vs 3	right	1	12	right	correct
Bili	17.04.2019	Number_Discrimination	0 vs 3	left	1	13	left	correct
Bili	17.04.2019	Number_Discrimination	6 vs 3	left	1	14	left	correct
Bili	17.04.2019	Number_Discrimination	0 vs 3	left	1	15	left	correct
Bili	17.04.2019	Number_Discrimination	6 vs 3	left	1	16	left	correct
Bili	17.04.2019	Number_Discrimination	6 vs 3	left	1	17	right	incorrect
Bili	17.04.2019	Number_Discrimination	0 vs 3	right	1	18	right	correct
Bili	17.04.2019	Number_Discrimination	0 vs 3	left	1	19	left	correct
Bili	17.04.2019	Number_Discrimination	0 vs 3	left	1	20	left	correct
Kidogo	20.04.2019	Number_Discrimination	0 vs 3	left	1	1	left	correct
Kidogo	20.04.2019	Number_Discrimination	0 vs 3	right	1	2	right	correct
Kidogo	20.04.2019	Number_Discrimination	6 vs 3	left	1	3	left	correct
Kidogo	20.04.2019	Number_Discrimination	0 vs 3	right	1	4	right	correct
Kidogo	20.04.2019	Number_Discrimination	6 vs 3	right	1	5	right	correct
Kidogo	20.04.2019	Number_Discrimination	6 vs 3	right	1	6	right	correct
Kidogo	20.04.2019	Number_Discrimination	6 vs 3	left	1	7	right	incorrect
Kidogo	20.04.2019	Number_Discrimination	0 vs 3	right	1	8	right	correct
Kidogo	20.04.2019	Number_Discrimination	6 vs 3	right	1	9	right	correct
Kidogo	20.04.2019	Number_Discrimination	6 vs 3	right	1	10	right	correct
Kidogo	20.04.2019	Number_Discrimination	6 vs 3	right	1	11	right	correct
Kidogo	20.04.2019	Number_Discrimination	0 vs 3	right	1	12	right	correct
Kidogo	20.04.2019	Number_Discrimination	0 vs 3	left	1	13	left	correct
Kidogo	20.04.2019	Number_Discrimination	6 vs 3	left	1	14	left	correct
Kidogo	20.04.2019	Number_Discrimination	0 vs 3	left	1	15	left	correct
Kidogo	20.04.2019	Number_Discrimination	6 vs 3	left	1	16	left	correct
Kidogo	20.04.2019	Number_Discrimination	6 vs 3	left	1	17	left	correct
Kidogo	20.04.2019	Number_Discrimination	0 vs 3	right	1	18	right	correct
Kidogo	20.04.2019	Number_Discrimination	0 vs 3	left	1	19	left	correct
Kidogo	20.04.2019	Number_Discrimination	0 vs 3	left	1	20	left	correct
Kalema	20.04.2019	Number_Discrimination	0 vs 3	left	1	1	left	correct
Kalema	20.04.2019	Number_Discrimination	0 vs 3	right	1	2	right	correct
Kalema	20.04.2019	Number_Discrimination	6 vs 3	left	1	3	left	correct
Kalema	20.04.2019	Number_Discrimination	0 vs 3	right	1	4	right	correct
Kalema	20.04.2019	Number_Discrimination	6 vs 3	right	1	5	right	correct
Kalema	20.04.2019	Number_Discrimination	6 vs 3	right	1	6	right	correct
Kalema	20.04.2019	Number_Discrimination	6 vs 3	left	1	7	left	correct
Kalema	20.04.2019	Number_Discrimination	0 vs 3	right	1	8	right	correct
Kalema	20.04.2019	Number_Discrimination	6 vs 3	right	1	9	right	correct
Kalema	20.04.2019	Number_Discrimination	6 vs 3	right	1	10	right	correct
Kalema	20.04.2019	Number_Discrimination	6 vs 3	right	1	11	right	correct
Kalema	20.04.2019	Number_Discrimination	0 vs 3	right	1	12	right	correct
Kalema	20.04.2019	Number_Discrimination	0 vs 3	left	1	13	left	correct
Kalema	20.04.2019	Number_Discrimination	6 vs 3	left	1	14	left	correct
Kalema	20.04.2019	Number_Discrimination	0 vs 3	left	1	15	left	correct
Kalema	20.04.2019	Number_Discrimination	6 vs 3	left	1	16	right	incorrect
Kalema	20.04.2019	Number_Discrimination	6 vs 3	left	1	17	left	correct
Kalema	20.04.2019	Number_Discrimination	0 vs 3	right	1	18	right	correct
Kalema	20.04.2019	Number_Discrimination	0 vs 3	left	1	19	left	correct
Kalema	20.04.2019	Number_Discrimination	0 vs 3	left	1	20	left	correct
Yoyo	21.04.2019	Number_Discrimination	0 vs 3	left	1	1	left	correct
Yoyo	21.04.2019	Number_Discrimination	0 vs 3	right	1	2	right	correct
Yoyo	21.04.2019	Number_Discrimination	6 vs 3	left	1	3	left	correct
Yoyo	21.04.2019	Number_Discrimination	0 vs 3	right	1	4	right	correct
Yoyo	21.04.2019	Number_Discrimination	6 vs 3	right	1	5	right	correct
Yoyo	21.04.2019	Number_Discrimination	6 vs 3	right	1	6	right	correct
Yoyo	21.04.2019	Number_Discrimination	6 vs 3	left	1	7	right	incorrect
Yoyo	21.04.2019	Number_Discrimination	0 vs 3	right	1	8	right	correct
Yoyo	21.04.2019	Number_Discrimination	6 vs 3	right	1	9	right	correct
Yoyo	21.04.2019	Number_Discrimination	6 vs 3	right	1	10	right	correct
Yoyo	21.04.2019	Number_Discrimination	6 vs 3	right	1	11	right	correct
Yoyo	21.04.2019	Number_Discrimination	0 vs 3	right	1	12	right	correct
Yoyo	21.04.2019	Number_Discrimination	0 vs 3	left	1	13	left	correct
Yoyo	21.04.2019	Number_Discrimination	6 vs 3	left	1	14	left	correct
Yoyo	21.04.2019	Number_Discrimination	0 vs 3	left	1	15	left	correct
Yoyo	21.04.2019	Number_Discrimination	6 vs 3	left	1	16	left	correct
Yoyo	21.04.2019	Number_Discrimination	6 vs 3	left	1	17	left	correct
Yoyo	21.04.2019	Number_Discrimination	0 vs 3	right	1	18	right	correct
Yoyo	21.04.2019	Number_Discrimination	0 vs 3	left	1	19	left	correct
Yoyo	21.04.2019	Number_Discrimination	0 vs 3	left	1	20	left	correct
Nakuu	23.04.2019	Number_Discrimination	0 vs 3	left	1	1	left	correct
Nakuu	23.04.2019	Number_Discrimination	0 vs 3	right	1	2	right	correct
Nakuu	23.04.2019	Number_Discrimination	6 vs 3	left	1	3	left	correct
Nakuu	23.04.2019	Number_Discrimination	0 vs 3	right	1	4	right	correct
Nakuu	23.04.2019	Number_Discrimination	6 vs 3	right	1	5	right	correct
Nakuu	23.04.2019	Number_Discrimination	6 vs 3	right	1	6	right	correct
Nakuu	23.04.2019	Number_Discrimination	6 vs 3	left	1	7	left	correct
Nakuu	23.04.2019	Number_Discrimination	0 vs 3	right	1	8	right	correct
Nakuu	23.04.2019	Number_Discrimination	6 vs 3	right	1	9	right	correct
Nakuu	23.04.2019	Number_Discrimination	6 vs 3	right	1	10	right	correct
Nakuu	23.04.2019	Number_Discrimination	6 vs 3	right	1	11	right	correct
Nakuu	23.04.2019	Number_Discrimination	0 vs 3	right	1	12	right	correct
Nakuu	23.04.2019	Number_Discrimination	0 vs 3	left	1	13	left	correct
Nakuu	23.04.2019	Number_Discrimination	6 vs 3	left	1	14	left	correct
Nakuu	23.04.2019	Number_Discrimination	0 vs 3	left	1	15	left	correct
Nakuu	23.04.2019	Number_Discrimination	6 vs 3	left	1	16	right	incorrect
Nakuu	23.04.2019	Number_Discrimination	6 vs 3	left	1	17	left	correct
Nakuu	23.04.2019	Number_Discrimination	0 vs 3	right	1	18	right	correct
Nakuu	23.04.2019	Number_Discrimination	0 vs 3	left	1	19	left	correct
Nakuu	23.04.2019	Number_Discrimination	0 vs 3	left	1	20	left	correct
Tumbo	28.04.2019	Number_Discrimination	0 vs 3	left	1	1	left	correct
Tumbo	28.04.2019	Number_Discrimination	0 vs 3	right	1	2	left	incorrect
Tumbo	28.04.2019	Number_Discrimination	6 vs 3	left	1	3	left	correct
Tumbo	28.04.2019	Number_Discrimination	0 vs 3	right	1	4	right	correct
Tumbo	28.04.2019	Number_Discrimination	6 vs 3	right	1	5	right	correct
Tumbo	28.04.2019	Number_Discrimination	6 vs 3	right	1	6	left	incorrect
Tumbo	28.04.2019	Number_Discrimination	6 vs 3	left	1	7	left	correct
Tumbo	28.04.2019	Number_Discrimination	0 vs 3	right	1	8	right	correct
Tumbo	28.04.2019	Number_Discrimination	6 vs 3	right	1	9	right	correct
Tumbo	28.04.2019	Number_Discrimination	6 vs 3	right	1	10	right	correct
Tumbo	28.04.2019	Number_Discrimination	6 vs 3	right	1	11	right	correct
Tumbo	28.04.2019	Number_Discrimination	0 vs 3	right	1	12	right	correct
Tumbo	28.04.2019	Number_Discrimination	0 vs 3	left	1	13	left	correct
Tumbo	28.04.2019	Number_Discrimination	6 vs 3	left	1	14	left	correct
Tumbo	28.04.2019	Number_Discrimination	0 vs 3	left	1	15	left	correct
Tumbo	28.04.2019	Number_Discrimination	6 vs 3	left	1	16	left	correct
Tumbo	28.04.2019	Number_Discrimination	6 vs 3	left	1	17	left	correct
Tumbo	28.04.2019	Number_Discrimination	0 vs 3	right	1	18	right	correct
Tumbo	28.04.2019	Number_Discrimination	0 vs 3	left	1	19	left	correct
Tumbo	28.04.2019	Number_Discrimination	0 vs 3	left	1	20	left	correct
Umutama	29.04.2019	Number_Discrimination	0 vs 3	left	1	1	left	correct
Umutama	29.04.2019	Number_Discrimination	0 vs 3	right	1	2	right	correct
Umutama	29.04.2019	Number_Discrimination	6 vs 3	left	1	3	left	correct
Umutama	29.04.2019	Number_Discrimination	0 vs 3	right	1	4	right	correct
Umutama	29.04.2019	Number_Discrimination	6 vs 3	right	1	5	right	correct
Umutama	29.04.2019	Number_Discrimination	6 vs 3	right	1	6	right	correct
Umutama	29.04.2019	Number_Discrimination	6 vs 3	left	1	7	left	correct
Umutama	29.04.2019	Number_Discrimination	0 vs 3	right	1	8	right	correct
Umutama	29.04.2019	Number_Discrimination	6 vs 3	right	1	9	right	correct
Umutama	29.04.2019	Number_Discrimination	6 vs 3	right	1	10	right	correct
Umutama	29.04.2019	Number_Discrimination	6 vs 3	right	1	11	right	correct
Umutama	29.04.2019	Number_Discrimination	0 vs 3	right	1	12	right	correct
Umutama	29.04.2019	Number_Discrimination	0 vs 3	left	1	13	left	correct
Umutama	29.04.2019	Number_Discrimination	6 vs 3	left	1	14	left	correct
Umutama	29.04.2019	Number_Discrimination	0 vs 3	left	1	15	left	correct
Umutama	29.04.2019	Number_Discrimination	6 vs 3	left	1	16	left	correct
Umutama	29.04.2019	Number_Discrimination	6 vs 3	left	1	17	left	correct
Umutama	29.04.2019	Number_Discrimination	0 vs 3	right	1	18	right	correct
Umutama	29.04.2019	Number_Discrimination	0 vs 3	left	1	19	left	correct
Umutama	29.04.2019	Number_Discrimination	0 vs 3	left	1	20	left	correct
Rambo	30.04.2019	Number_Discrimination	0 vs 3	left	1	1	left	correct
Rambo	30.04.2019	Number_Discrimination	0 vs 3	right	1	2	right	correct
Rambo	30.04.2019	Number_Discrimination	6 vs 3	left	1	3	right	incorrect
Rambo	30.04.2019	Number_Discrimination	0 vs 3	right	1	4	right	correct
Rambo	30.04.2019	Number_Discrimination	6 vs 3	right	1	5	right	correct
Rambo	30.04.2019	Number_Discrimination	6 vs 3	right	1	6	right	correct
Rambo	30.04.2019	Number_Discrimination	6 vs 3	left	1	7	right	incorrect
Rambo	30.04.2019	Number_Discrimination	0 vs 3	right	1	8	right	correct
Rambo	30.04.2019	Number_Discrimination	6 vs 3	right	1	9	right	correct
Rambo	30.04.2019	Number_Discrimination	6 vs 3	right	1	10	right	correct
Rambo	30.04.2019	Number_Discrimination	6 vs 3	right	1	11	right	correct
Rambo	30.04.2019	Number_Discrimination	0 vs 3	right	1	12	right	correct
Rambo	30.04.2019	Number_Discrimination	0 vs 3	left	1	13	left	correct
Rambo	30.04.2019	Number_Discrimination	6 vs 3	left	1	14	left	correct
Rambo	30.04.2019	Number_Discrimination	0 vs 3	left	1	15	left	correct
Rambo	30.04.2019	Number_Discrimination	6 vs 3	left	1	16	left	correct
Rambo	30.04.2019	Number_Discrimination	6 vs 3	left	1	17	left	correct
Rambo	30.04.2019	Number_Discrimination	0 vs 3	right	1	18	right	correct
Rambo	30.04.2019	Number_Discrimination	0 vs 3	left	1	19	left	correct
Rambo	30.04.2019	Number_Discrimination	0 vs 3	left	1	20	left	correct
Umugenzi	30.04.2019	Number_Discrimination	0 vs 3	left	1	1	left	correct
Umugenzi	30.04.2019	Number_Discrimination	0 vs 3	right	1	2	right	correct
Umugenzi	30.04.2019	Number_Discrimination	6 vs 3	left	1	3	left	correct
Umugenzi	30.04.2019	Number_Discrimination	0 vs 3	right	1	4	right	correct
Umugenzi	30.04.2019	Number_Discrimination	6 vs 3	right	1	5	right	correct
Umugenzi	30.04.2019	Number_Discrimination	6 vs 3	right	1	6	right	correct
Umugenzi	30.04.2019	Number_Discrimination	6 vs 3	left	1	7	left	correct
Umugenzi	30.04.2019	Number_Discrimination	0 vs 3	right	1	8	right	correct
Umugenzi	30.04.2019	Number_Discrimination	6 vs 3	right	1	9	right	correct
Umugenzi	30.04.2019	Number_Discrimination	6 vs 3	right	1	10	right	correct
Umugenzi	30.04.2019	Number_Discrimination	6 vs 3	right	1	11	left	correct
Umugenzi	30.04.2019	Number_Discrimination	0 vs 3	right	1	12	right	correct
Umugenzi	30.04.2019	Number_Discrimination	0 vs 3	left	1	13	left	correct
Umugenzi	30.04.2019	Number_Discrimination	6 vs 3	left	1	14	left	correct
Umugenzi	30.04.2019	Number_Discrimination	0 vs 3	left	1	15	left	correct
Umugenzi	30.04.2019	Number_Discrimination	6 vs 3	left	1	16	left	correct
Umugenzi	30.04.2019	Number_Discrimination	6 vs 3	left	1	17	left	correct
Umugenzi	30.04.2019	Number_Discrimination	0 vs 3	right	1	18	right	correct
Umugenzi	30.04.2019	Number_Discrimination	0 vs 3	left	1	19	left	correct
Umugenzi	30.04.2019	Number_Discrimination	0 vs 3	left	1	20	left	correct
