# Supplementary material for: Reduced risk-seeking in chimpanzees in a zero-outcome game
Source: Philos Trans R Soc Lond B Biol Sci. 2021 Jan 11;376(1819):20190673. doi: 10.1098/rstb.2019.0673 (PMC7815432; doi:10.1098/rstb.2019.0673)
Supplement: RISK_1_AllData [file rstb20190673supp5.csv]

Subject	Date	Test_stage	Session	Running_trial	Trial type	Position_LargeAmount	Position_safe	Trial	Side	Choice	Risky_win	no.risky	no.safe	no.obtained	sidebias
Asega	08.04.2019	Test	1	1	lose	right	right	1	right	safe	NA	0	3	3	slight
Asega	08.04.2019	Test	1	2	win	left	right	2	left	risky	yes	6	3	6	slight
Asega	08.04.2019	Test	1	3	lose	right	right	3	left	risky	NA	0	3	0	slight
Asega	08.04.2019	Test	1	4	lose	left	left	4	left	safe	NA	0	3	3	slight
Asega	08.04.2019	Test	1	5	win	left	right	5	right	safe	NA	6	3	3	slight
Asega	08.04.2019	Test	1	6	lose	right	right	6	left	risky	no	0	3	0	slight
Asega	08.04.2019	Test	1	7	win	right	left	7	left	safe	NA	6	3	3	slight
Asega	08.04.2019	Test	1	8	lose	left	left	8	left	safe	NA	0	3	3	slight
Asega	08.04.2019	Test	1	9	win	right	left	9	left	safe	NA	6	3	3	slight
Asega	08.04.2019	Test	1	10	win	left	right	10	right	safe	NA	6	3	3	slight
Asega	08.04.2019	Test	1	11	lose	left	left	11	left	safe	NA	0	3	3	slight
Asega	08.04.2019	Test	1	12	lose	left	left	12	left	safe	NA	0	3	3	slight
Asega	08.04.2019	Test	1	13	win	left	right	13	right	safe	NA	6	3	3	slight
Asega	08.04.2019	Test	1	14	win	right	left	14	left	safe	NA	6	3	3	slight
Asega	08.04.2019	Test	1	15	lose	right	right	15	right	safe	NA	0	3	3	slight
Asega	08.04.2019	Test	1	16	lose	left	left	16	left	safe	NA	0	3	3	slight
Asega	08.04.2019	Test	1	17	lose	right	right	17	left	risky	no	0	3	0	slight
Asega	08.04.2019	Test	1	18	win	left	right	18	left	risky	yes	6	3	6	slight
Asega	08.04.2019	Test	1	19	win	right	left	19	left	safe	NA	6	3	3	slight
Asega	08.04.2019	Test	1	20	win	right	left	20	left	safe	NA	6	3	3	slight
Asega	09.04.2019	Test	2	21	win	right	left	1	right	risky	yes	6	3	6	slight
Asega	09.04.2019	Test	2	22	lose	left	left	2	left	safe	NA	0	3	3	slight
Asega	09.04.2019	Test	2	23	lose	right	right	3	right	safe	NA	0	3	3	slight
Asega	09.04.2019	Test	2	24	lose	left	left	4	left	safe	NA	0	3	3	slight
Asega	09.04.2019	Test	2	25	win	right	left	5	right	risky	yes	6	3	6	slight
Asega	09.04.2019	Test	2	26	win	left	right	6	left	risky	yes	6	3	6	slight
Asega	09.04.2019	Test	2	27	lose	right	right	7	right	safe	NA	0	3	3	slight
Asega	09.04.2019	Test	2	28	lose	left	left	8	left	safe	NA	0	3	3	slight
Asega	09.04.2019	Test	2	29	lose	left	left	9	left	safe	NA	0	3	3	slight
Asega	09.04.2019	Test	2	30	win	right	left	10	left	safe	NA	6	3	3	slight
Asega	09.04.2019	Test	2	31	lose	left	left	11	left	safe	NA	0	3	3	slight
Asega	09.04.2019	Test	2	32	win	right	left	12	right	risky	yes	6	3	6	slight
Asega	09.04.2019	Test	2	33	win	left	right	13	right	safe	NA	6	3	3	slight
Asega	09.04.2019	Test	2	34	lose	right	right	14	left	risky	no	0	3	0	slight
Asega	09.04.2019	Test	2	35	lose	right	right	15	right	safe	NA	0	3	3	slight
Asega	09.04.2019	Test	2	36	win	left	right	16	left	risky	yes	6	3	6	slight
Asega	09.04.2019	Test	2	37	win	left	right	17	left	risky	yes	6	3	6	slight
Asega	09.04.2019	Test	2	38	lose	right	right	18	right	safe	NA	0	3	3	slight
Asega	09.04.2019	Test	2	39	win	right	left	19	right	risky	yes	6	3	6	slight
Asega	09.04.2019	Test	2	40	win	left	right	20	right	safe	NA	6	3	3	slight
Asega	10.04.2019	Test	3	41	win	right	left	1	left	safe	NA	6	3	3	slight
Asega	10.04.2019	Test	3	42	win	left	right	2	right	safe	NA	6	3	3	slight
Asega	10.04.2019	Test	3	43	lose	right	right	3	right	safe	NA	0	3	3	slight
Asega	10.04.2019	Test	3	44	win	left	right	4	left	risky	yes	6	3	6	slight
Asega	10.04.2019	Test	3	45	win	right	left	5	left	safe	NA	6	3	3	slight
Asega	10.04.2019	Test	3	46	lose	right	right	6	right	safe	NA	0	3	3	slight
Asega	10.04.2019	Test	3	47	lose	left	left	7	left	safe	NA	0	3	3	slight
Asega	10.04.2019	Test	3	48	win	left	right	8	right	safe	NA	6	3	3	slight
Asega	10.04.2019	Test	3	49	win	left	right	9	left	risky	yes	6	3	6	slight
Asega	10.04.2019	Test	3	50	lose	left	left	10	left	safe	NA	0	3	3	slight
Asega	10.04.2019	Test	3	51	win	left	right	11	left	risky	yes	6	3	6	slight
Asega	10.04.2019	Test	3	52	lose	right	right	12	right	safe	NA	0	3	3	slight
Asega	10.04.2019	Test	3	53	lose	right	right	13	left	risky	no	0	3	0	slight
Asega	10.04.2019	Test	3	54	lose	left	left	14	left	safe	NA	0	3	3	slight
Asega	10.04.2019	Test	3	55	win	right	left	15	left	safe	NA	6	3	3	slight
Asega	10.04.2019	Test	3	56	lose	left	left	16	left	safe	NA	0	3	3	slight
Asega	10.04.2019	Test	3	57	win	right	left	17	left	safe	NA	6	3	3	slight
Asega	10.04.2019	Test	3	58	lose	right	right	18	right	safe	NA	0	3	3	slight
Asega	10.04.2019	Test	3	59	win	right	left	19	left	safe	NA	6	3	3	slight
Asega	10.04.2019	Test	3	60	lose	left	left	20	left	safe	NA	0	3	3	slight
Baluku	25.04.2019	Test	1	1	lose	right	right	1	right	safe	NA	0	3	3	no
Baluku	25.04.2019	Test	1	2	win	left	right	2	right	safe	NA	6	3	3	no
Baluku	25.04.2019	Test	1	3	lose	right	right	3	right	safe	NA	0	3	3	no
Baluku	25.04.2019	Test	1	4	lose	left	left	4	left	safe	NA	0	3	3	no
Baluku	25.04.2019	Test	1	5	win	left	right	5	right	safe	NA	6	3	3	no
Baluku	25.04.2019	Test	1	6	lose	right	right	6	right	safe	NA	0	3	3	no
Baluku	25.04.2019	Test	1	7	win	right	left	7	left	safe	NA	6	3	3	no
Baluku	25.04.2019	Test	1	8	lose	left	left	8	left	safe	NA	0	3	3	no
Baluku	25.04.2019	Test	1	9	win	right	left	9	left	safe	NA	6	3	3	no
Baluku	25.04.2019	Test	1	10	win	left	right	10	right	safe	NA	6	3	3	no
Baluku	25.04.2019	Test	1	11	lose	left	left	11	left	safe	NA	0	3	3	no
Baluku	25.04.2019	Test	1	12	lose	left	left	12	left	safe	NA	0	3	3	no
Baluku	25.04.2019	Test	1	13	win	left	right	13	right	safe	NA	6	3	3	no
Baluku	25.04.2019	Test	1	14	win	right	left	14	left	safe	NA	6	3	3	no
Baluku	25.04.2019	Test	1	15	lose	right	right	15	right	safe	NA	0	3	3	no
Baluku	25.04.2019	Test	1	16	lose	left	left	16	left	safe	NA	0	3	3	no
Baluku	25.04.2019	Test	1	17	lose	right	right	17	right	safe	NA	0	3	3	no
Baluku	25.04.2019	Test	1	18	win	left	right	18	right	safe	NA	6	3	3	no
Baluku	25.04.2019	Test	1	19	win	right	left	19	left	safe	NA	6	3	3	no
Baluku	25.04.2019	Test	1	20	win	right	left	20	left	safe	NA	6	3	3	no
Baluku	27.04.2019	Test	2	21	win	right	left	1	left	safe	NA	6	3	3	no
Baluku	27.04.2019	Test	2	22	lose	left	left	2	left	safe	NA	0	3	3	no
Baluku	27.04.2019	Test	2	23	lose	right	right	3	right	safe	NA	0	3	3	no
Baluku	27.04.2019	Test	2	24	lose	left	left	4	left	safe	NA	0	3	3	no
Baluku	27.04.2019	Test	2	25	win	right	left	5	left	safe	NA	6	3	3	no
Baluku	27.04.2019	Test	2	26	win	left	right	6	right	safe	NA	6	3	3	no
Baluku	27.04.2019	Test	2	27	lose	right	right	7	right	safe	NA	0	3	3	no
Baluku	27.04.2019	Test	2	28	lose	left	left	8	left	safe	NA	0	3	3	no
Baluku	27.04.2019	Test	2	29	lose	left	left	9	left	safe	NA	0	3	3	no
Baluku	27.04.2019	Test	2	30	win	right	left	10	left	safe	NA	6	3	3	no
Baluku	27.04.2019	Test	2	31	lose	left	left	11	left	safe	NA	0	3	3	no
Baluku	27.04.2019	Test	2	32	win	right	left	12	left	safe	NA	6	3	3	no
Baluku	27.04.2019	Test	2	33	win	left	right	13	right	safe	NA	6	3	3	no
Baluku	27.04.2019	Test	2	34	lose	right	right	14	right	safe	NA	0	3	3	no
Baluku	27.04.2019	Test	2	35	lose	right	right	15	right	safe	NA	0	3	3	no
Baluku	27.04.2019	Test	2	36	win	left	right	16	right	safe	NA	6	3	3	no
Baluku	27.04.2019	Test	2	37	win	left	right	17	right	safe	NA	6	3	3	no
Baluku	27.04.2019	Test	2	38	lose	right	right	18	right	safe	NA	0	3	3	no
Baluku	27.04.2019	Test	2	39	win	right	left	19	left	safe	NA	6	3	3	no
Baluku	27.04.2019	Test	2	40	win	left	right	20	right	safe	NA	6	3	3	no
Baluku	28.04.2019	Test	3	41	win	right	left	1	left	safe	NA	6	3	3	no
Baluku	28.04.2019	Test	3	42	win	left	right	2	right	safe	NA	6	3	3	no
Baluku	28.04.2019	Test	3	43	lose	right	right	3	right	safe	NA	0	3	3	no
Baluku	28.04.2019	Test	3	44	win	left	right	4	right	safe	NA	6	3	3	no
Baluku	28.04.2019	Test	3	45	win	right	left	5	left	safe	NA	6	3	3	no
Baluku	28.04.2019	Test	3	46	lose	right	right	6	right	safe	NA	0	3	3	no
Baluku	28.04.2019	Test	3	47	lose	left	left	7	left	safe	NA	0	3	3	no
Baluku	28.04.2019	Test	3	48	win	left	right	8	right	safe	NA	6	3	3	no
Baluku	28.04.2019	Test	3	49	win	left	right	9	right	safe	NA	6	3	3	no
Baluku	28.04.2019	Test	3	50	lose	left	left	10	left	safe	NA	0	3	3	no
Baluku	28.04.2019	Test	3	51	win	left	right	11	right	safe	NA	6	3	3	no
Baluku	28.04.2019	Test	3	52	lose	right	right	12	right	safe	NA	0	3	3	no
Baluku	28.04.2019	Test	3	53	lose	right	right	13	right	safe	NA	0	3	3	no
Baluku	28.04.2019	Test	3	54	lose	left	left	14	left	safe	NA	0	3	3	no
Baluku	28.04.2019	Test	3	55	win	right	left	15	left	safe	NA	6	3	3	no
Baluku	28.04.2019	Test	3	56	lose	left	left	16	left	safe	NA	0	3	3	no
Baluku	28.04.2019	Test	3	57	win	right	left	17	left	safe	NA	6	3	3	no
Baluku	28.04.2019	Test	3	58	lose	right	right	18	right	safe	NA	0	3	3	no
Baluku	28.04.2019	Test	3	59	win	right	left	19	left	safe	NA	6	3	3	no
Baluku	28.04.2019	Test	3	60	lose	left	left	20	left	safe	NA	0	3	3	no
Becky	13.04.2019	Test	1	1	lose	right	right	1	right	safe	NA	0	3	3	yes
Becky	13.04.2019	Test	1	2	win	left	right	2	right	safe	NA	6	3	3	yes
Becky	13.04.2019	Test	1	3	lose	right	right	3	left	risky	no	0	3	0	yes
Becky	13.04.2019	Test	1	4	lose	left	left	4	left	safe	NA	0	3	3	yes
Becky	13.04.2019	Test	1	5	win	left	right	5	left	risky	yes	6	3	6	yes
Becky	13.04.2019	Test	1	6	lose	right	right	6	left	risky	no	0	3	0	yes
Becky	13.04.2019	Test	1	7	win	right	left	7	left	safe	NA	6	3	3	yes
Becky	13.04.2019	Test	1	8	lose	left	left	8	left	safe	NA	0	3	3	yes
Becky	13.04.2019	Test	1	9	win	right	left	9	left	safe	NA	6	3	3	yes
Becky	13.04.2019	Test	1	10	win	left	right	10	left	risky	yes	6	3	6	yes
Becky	13.04.2019	Test	1	11	lose	left	left	11	left	safe	NA	0	3	3	yes
Becky	13.04.2019	Test	1	12	lose	left	left	12	left	safe	NA	0	3	3	yes
Becky	13.04.2019	Test	1	13	win	left	right	13	left	risky	yes	6	3	6	yes
Becky	13.04.2019	Test	1	14	win	right	left	14	left	safe	NA	6	3	3	yes
Becky	13.04.2019	Test	1	15	lose	right	right	15	left	risky	no	0	3	0	yes
Becky	13.04.2019	Test	1	16	lose	left	left	16	left	safe	NA	0	3	3	yes
Becky	13.04.2019	Test	1	17	lose	right	right	17	left	risky	no	0	3	0	yes
Becky	13.04.2019	Test	1	18	win	left	right	18	left	risky	yes	6	3	6	yes
Becky	13.04.2019	Test	1	19	win	right	left	19	left	safe	NA	6	3	3	yes
Becky	13.04.2019	Test	1	20	win	right	left	20	left	safe	NA	6	3	3	yes
Becky	17.04.2019	Test	2	21	win	right	left	1	left	safe	NA	6	3	3	yes
Becky	17.04.2019	Test	2	22	lose	left	left	2	left	safe	NA	0	3	3	yes
Becky	17.04.2019	Test	2	23	lose	right	right	3	left	risky	no	0	3	0	yes
Becky	17.04.2019	Test	2	24	lose	left	left	4	left	safe	NA	0	3	3	yes
Becky	17.04.2019	Test	2	25	win	right	left	5	left	safe	NA	6	3	3	yes
Becky	17.04.2019	Test	2	26	win	left	right	6	left	risky	yes	6	3	6	yes
Becky	17.04.2019	Test	2	27	lose	right	right	7	left	risky	no	0	3	0	yes
Becky	17.04.2019	Test	2	28	lose	left	left	8	left	safe	NA	0	3	3	yes
Becky	17.04.2019	Test	2	29	lose	left	left	9	left	safe	NA	0	3	3	yes
Becky	17.04.2019	Test	2	30	win	right	left	10	left	safe	NA	6	3	3	yes
Becky	17.04.2019	Test	2	31	lose	left	left	11	left	safe	NA	0	3	3	yes
Becky	17.04.2019	Test	2	32	win	right	left	12	left	safe	NA	6	3	3	yes
Becky	17.04.2019	Test	2	33	win	left	right	13	left	risky	yes	6	3	6	yes
Becky	17.04.2019	Test	2	34	lose	right	right	14	left	risky	no	0	3	0	yes
Becky	17.04.2019	Test	2	35	lose	right	right	15	left	risky	no	0	3	0	yes
Becky	17.04.2019	Test	2	36	win	left	right	16	left	risky	yes	6	3	6	yes
Becky	17.04.2019	Test	2	37	win	left	right	17	left	risky	yes	6	3	6	yes
Becky	17.04.2019	Test	2	38	lose	right	right	18	right	safe	NA	0	3	3	yes
Becky	17.04.2019	Test	2	39	win	right	left	19	right	risky	yes	6	3	6	yes
Becky	17.04.2019	Test	2	40	win	left	right	20	left	risky	yes	6	3	6	yes
Becky	18.04.2019	Test	3	41	win	right	left	1	left	safe	NA	6	3	3	yes
Becky	18.04.2019	Test	3	42	win	left	right	2	left	risky	yes	6	3	6	yes
Becky	18.04.2019	Test	3	43	lose	right	right	3	left	risky	no	0	3	0	yes
Becky	18.04.2019	Test	3	44	win	left	right	4	left	risky	yes	6	3	6	yes
Becky	18.04.2019	Test	3	45	win	right	left	5	left	safe	NA	6	3	3	yes
Becky	18.04.2019	Test	3	46	lose	right	right	6	left	risky	no	0	3	0	yes
Becky	18.04.2019	Test	3	47	lose	left	left	7	left	safe	NA	0	3	3	yes
Becky	18.04.2019	Test	3	48	win	left	right	8	left	risky	yes	6	3	6	yes
Becky	18.04.2019	Test	3	49	win	left	right	9	right	safe	NA	6	3	3	yes
Becky	18.04.2019	Test	3	50	lose	left	left	10	left	safe	NA	0	3	3	yes
Becky	18.04.2019	Test	3	51	win	left	right	11	left	risky	yes	6	3	6	yes
Becky	18.04.2019	Test	3	52	lose	right	right	12	left	risky	no	0	3	0	yes
Becky	18.04.2019	Test	3	53	lose	right	right	13	left	risky	no	0	3	0	yes
Becky	18.04.2019	Test	3	54	lose	left	left	14	left	safe	NA	0	3	3	yes
Becky	18.04.2019	Test	3	55	win	right	left	15	left	safe	NA	6	3	3	yes
Becky	18.04.2019	Test	3	56	lose	left	left	16	left	safe	NA	0	3	3	yes
Becky	18.04.2019	Test	3	57	win	right	left	17	left	safe	NA	6	3	3	yes
Becky	18.04.2019	Test	3	58	lose	right	right	18	left	risky	no	0	3	0	yes
Becky	18.04.2019	Test	3	59	win	right	left	19	left	safe	NA	6	3	3	yes
Becky	18.04.2019	Test	3	60	lose	left	left	20	left	safe	NA	0	3	3	yes
Bili	25.04.2019	Test	1	1	lose	right	right	1	left	risky	no	0	3	0	yes
Bili	25.04.2019	Test	1	2	win	left	right	2	left	risky	yes	6	3	6	yes
Bili	25.04.2019	Test	1	3	lose	right	right	3	left	risky	no	0	3	0	yes
Bili	25.04.2019	Test	1	4	lose	left	left	4	left	safe	NA	0	3	3	yes
Bili	25.04.2019	Test	1	5	win	left	right	5	left	risky	yes	6	3	6	yes
Bili	25.04.2019	Test	1	6	lose	right	right	6	left	risky	no	0	3	0	yes
Bili	25.04.2019	Test	1	7	win	right	left	7	left	safe	NA	6	3	3	yes
Bili	25.04.2019	Test	1	8	lose	left	left	8	left	safe	NA	0	3	3	yes
Bili	25.04.2019	Test	1	9	win	right	left	9	left	safe	NA	6	3	3	yes
Bili	25.04.2019	Test	1	10	win	left	right	10	left	risky	yes	6	3	6	yes
Bili	25.04.2019	Test	1	11	lose	left	left	11	left	safe	NA	0	3	3	yes
Bili	25.04.2019	Test	1	12	lose	left	left	12	left	safe	NA	0	3	3	yes
Bili	25.04.2019	Test	1	13	win	left	right	13	left	risky	yes	6	3	6	yes
Bili	25.04.2019	Test	1	14	win	right	left	14	left	safe	NA	6	3	3	yes
Bili	25.04.2019	Test	1	15	lose	right	right	15	left	risky	no	0	3	0	yes
Bili	25.04.2019	Test	1	16	lose	left	left	16	left	safe	NA	0	3	3	yes
Bili	25.04.2019	Test	1	17	lose	right	right	17	left	risky	no	0	3	0	yes
Bili	25.04.2019	Test	1	18	win	left	right	18	left	risky	yes	6	3	6	yes
Bili	25.04.2019	Test	1	19	win	right	left	19	left	safe	NA	6	3	3	yes
Bili	25.04.2019	Test	1	20	win	right	left	20	left	safe	NA	6	3	3	yes
Bili	27.04.2019	Test	2	21	win	right	left	1	left	safe	NA	6	3	3	yes
Bili	27.04.2019	Test	2	22	lose	left	left	2	left	safe	NA	0	3	3	yes
Bili	27.04.2019	Test	2	23	lose	right	right	3	left	risky	no	0	3	0	yes
Bili	27.04.2019	Test	2	24	lose	left	left	4	left	safe	NA	0	3	3	yes
Bili	27.04.2019	Test	2	25	win	right	left	5	left	safe	NA	6	3	3	yes
Bili	27.04.2019	Test	2	26	win	left	right	6	left	risky	yes	6	3	6	yes
Bili	27.04.2019	Test	2	27	lose	right	right	7	left	risky	no	0	3	0	yes
Bili	27.04.2019	Test	2	28	lose	left	left	8	left	safe	NA	0	3	3	yes
Bili	27.04.2019	Test	2	29	lose	left	left	9	left	safe	NA	0	3	3	yes
Bili	27.04.2019	Test	2	30	win	right	left	10	left	safe	NA	6	3	3	yes
Bili	27.04.2019	Test	2	31	lose	left	left	11	left	safe	NA	0	3	3	yes
Bili	27.04.2019	Test	2	32	win	right	left	12	left	safe	NA	6	3	3	yes
Bili	27.04.2019	Test	2	33	win	left	right	13	left	risky	yes	6	3	6	yes
Bili	27.04.2019	Test	2	34	lose	right	right	14	left	risky	no	0	3	0	yes
Bili	27.04.2019	Test	2	35	lose	right	right	15	left	risky	no	0	3	0	yes
Bili	27.04.2019	Test	2	36	win	left	right	16	left	risky	yes	6	3	6	yes
Bili	27.04.2019	Test	2	37	win	left	right	17	left	risky	yes	6	3	6	yes
Bili	27.04.2019	Test	2	38	lose	right	right	18	left	risky	no	0	3	0	yes
Bili	27.04.2019	Test	2	39	win	right	left	19	left	safe	NA	6	3	3	yes
Bili	27.04.2019	Test	2	40	win	left	right	20	left	risky	yes	6	3	6	yes
Bili	28.04.2019	Test	3	41	win	right	left	1	left	safe	NA	6	3	3	yes
Bili	28.04.2019	Test	3	42	win	left	right	2	left	risky	yes	6	3	6	yes
Bili	28.04.2019	Test	3	43	lose	right	right	3	left	risky	no	0	3	0	yes
Bili	28.04.2019	Test	3	44	win	left	right	4	left	risky	yes	6	3	6	yes
Bili	28.04.2019	Test	3	45	win	right	left	5	left	safe	NA	6	3	3	yes
Bili	28.04.2019	Test	3	46	lose	right	right	6	left	risky	no	0	3	0	yes
Bili	28.04.2019	Test	3	47	lose	left	left	7	left	safe	NA	0	3	3	yes
Bili	28.04.2019	Test	3	48	win	left	right	8	left	risky	yes	6	3	6	yes
Bili	28.04.2019	Test	3	49	win	left	right	9	left	risky	yes	6	3	6	yes
Bili	28.04.2019	Test	3	50	lose	left	left	10	left	safe	NA	0	3	3	yes
Bili	28.04.2019	Test	3	51	win	left	right	11	left	risky	yes	6	3	6	yes
Bili	28.04.2019	Test	3	52	lose	right	right	12	left	risky	no	0	3	0	yes
Bili	28.04.2019	Test	3	53	lose	right	right	13	left	risky	no	0	3	0	yes
Bili	28.04.2019	Test	3	54	lose	left	left	14	left	safe	NA	0	3	3	yes
Bili	28.04.2019	Test	3	55	win	right	left	15	left	safe	NA	6	3	3	yes
Bili	28.04.2019	Test	3	56	lose	left	left	16	left	safe	NA	0	3	3	yes
Bili	28.04.2019	Test	3	57	win	right	left	17	left	safe	NA	6	3	3	yes
Bili	28.04.2019	Test	3	58	lose	right	right	18	left	risky	no	0	3	0	yes
Bili	28.04.2019	Test	3	59	win	right	left	19	left	safe	NA	6	3	3	yes
Bili	28.04.2019	Test	3	60	lose	left	left	20	left	safe	NA	0	3	3	yes
Bwambale	08.04.2019	Test	1	1	lose	right	right	1	left	risky	no	0	3	0	no
Bwambale	08.04.2019	Test	1	2	win	left	right	2	left	risky	yes	6	3	6	no
Bwambale	08.04.2019	Test	1	3	lose	right	right	3	right	safe	NA	0	3	3	no
Bwambale	08.04.2019	Test	1	4	lose	left	left	4	right	risky	no	0	3	0	no
Bwambale	08.04.2019	Test	1	5	win	left	right	5	left	risky	yes	6	3	6	no
Bwambale	08.04.2019	Test	1	6	lose	right	right	6	left	risky	no	0	3	0	no
Bwambale	08.04.2019	Test	1	7	win	right	left	7	right	risky	yes	6	3	6	no
Bwambale	08.04.2019	Test	1	8	lose	left	left	8	left	safe	NA	0	3	3	no
Bwambale	08.04.2019	Test	1	9	win	right	left	9	right	risky	yes	6	3	6	no
Bwambale	08.04.2019	Test	1	10	win	left	right	10	right	safe	NA	6	3	3	no
Bwambale	08.04.2019	Test	1	11	lose	left	left	11	right	risky	no	0	3	0	no
Bwambale	08.04.2019	Test	1	12	lose	left	left	12	right	risky	no	0	3	0	no
Bwambale	08.04.2019	Test	1	13	win	left	right	13	left	risky	yes	6	3	6	no
Bwambale	08.04.2019	Test	1	14	win	right	left	14	right	risky	yes	6	3	6	no
Bwambale	08.04.2019	Test	1	15	lose	right	right	15	right	safe	NA	0	3	3	no
Bwambale	08.04.2019	Test	1	16	lose	left	left	16	right	risky	no	0	3	0	no
Bwambale	08.04.2019	Test	1	17	lose	right	right	17	left	risky	no	0	3	0	no
Bwambale	08.04.2019	Test	1	18	win	left	right	18	left	risky	yes	6	3	6	no
Bwambale	08.04.2019	Test	1	19	win	right	left	19	right	risky	yes	6	3	6	no
Bwambale	08.04.2019	Test	1	20	win	right	left	20	right	risky	yes	6	3	6	no
Bwambale	09.04.2019	Test	2	21	win	right	left	1	right	risky	yes	6	3	6	no
Bwambale	09.04.2019	Test	2	22	lose	left	left	2	left	safe	NA	0	3	3	no
Bwambale	09.04.2019	Test	2	23	lose	right	right	3	right	safe	NA	0	3	3	no
Bwambale	09.04.2019	Test	2	24	lose	left	left	4	left	safe	NA	0	3	3	no
Bwambale	09.04.2019	Test	2	25	win	right	left	5	right	risky	yes	6	3	6	no
Bwambale	09.04.2019	Test	2	26	win	left	right	6	left	risky	yes	6	3	6	no
Bwambale	09.04.2019	Test	2	27	lose	right	right	7	right	safe	NA	0	3	3	no
Bwambale	09.04.2019	Test	2	28	lose	left	left	8	right	risky	no	0	3	0	no
Bwambale	09.04.2019	Test	2	29	lose	left	left	9	right	risky	no	0	3	0	no
Bwambale	09.04.2019	Test	2	30	win	right	left	10	right	risky	yes	6	3	6	no
Bwambale	09.04.2019	Test	2	31	lose	left	left	11	right	risky	no	0	3	0	no
Bwambale	09.04.2019	Test	2	32	win	right	left	12	left	safe	NA	6	3	3	no
Bwambale	09.04.2019	Test	2	33	win	left	right	13	left	risky	yes	6	3	6	no
Bwambale	09.04.2019	Test	2	34	lose	right	right	14	left	risky	no	0	3	0	no
Bwambale	09.04.2019	Test	2	35	lose	right	right	15	left	risky	no	0	3	0	no
Bwambale	09.04.2019	Test	2	36	win	left	right	16	left	risky	yes	6	3	6	no
Bwambale	09.04.2019	Test	2	37	win	left	right	17	left	risky	yes	6	3	6	no
Bwambale	09.04.2019	Test	2	38	lose	right	right	18	left	risky	no	0	3	0	no
Bwambale	09.04.2019	Test	2	39	win	right	left	19	right	risky	yes	6	3	6	no
Bwambale	09.04.2019	Test	2	40	win	left	right	20	right	safe	NA	6	3	3	no
Bwambale	10.04.2019	Test	3	41	win	right	left	1	left	safe	NA	6	3	3	no
Bwambale	10.04.2019	Test	3	42	win	left	right	2	left	risky	yes	6	3	6	no
Bwambale	10.04.2019	Test	3	43	lose	right	right	3	left	risky	no	0	3	0	no
Bwambale	10.04.2019	Test	3	44	win	left	right	4	right	safe	NA	6	3	3	no
Bwambale	10.04.2019	Test	3	45	win	right	left	5	right	risky	yes	6	3	6	no
Bwambale	10.04.2019	Test	3	46	lose	right	right	6	right	safe	NA	0	3	3	no
Bwambale	10.04.2019	Test	3	47	lose	left	left	7	right	risky	no	0	3	0	no
Bwambale	10.04.2019	Test	3	48	win	left	right	8	left	risky	yes	6	3	6	no
Bwambale	10.04.2019	Test	3	49	win	left	right	9	left	risky	yes	6	3	6	no
Bwambale	10.04.2019	Test	3	50	lose	left	left	10	right	risky	no	0	3	0	no
Bwambale	10.04.2019	Test	3	51	win	left	right	11	left	risky	yes	6	3	6	no
Bwambale	10.04.2019	Test	3	52	lose	right	right	12	left	risky	no	0	3	0	no
Bwambale	10.04.2019	Test	3	53	lose	right	right	13	left	risky	no	0	3	0	no
Bwambale	10.04.2019	Test	3	54	lose	left	left	14	right	risky	no	0	3	0	no
Bwambale	10.04.2019	Test	3	55	win	right	left	15	right	risky	yes	6	3	6	no
Bwambale	10.04.2019	Test	3	56	lose	left	left	16	right	risky	no	0	3	0	no
Bwambale	10.04.2019	Test	3	57	win	right	left	17	left	safe	NA	6	3	3	no
Bwambale	10.04.2019	Test	3	58	lose	right	right	18	left	risky	no	0	3	0	no
Bwambale	10.04.2019	Test	3	59	win	right	left	19	right	risky	yes	6	3	6	no
Bwambale	10.04.2019	Test	3	60	lose	left	left	20	right	risky	no	0	3	0	no
Cocoa	25.04.2019	Test	1	1	lose	right	right	1	right	safe	NA	0	3	3	yes
Cocoa	25.04.2019	Test	1	2	win	left	right	2	left	risky	yes	6	3	6	yes
Cocoa	25.04.2019	Test	1	3	lose	right	right	3	left	risky	no	0	3	0	yes
Cocoa	25.04.2019	Test	1	4	lose	left	left	4	left	safe	NA	0	3	3	yes
Cocoa	25.04.2019	Test	1	5	win	left	right	5	left	risky	yes	6	3	6	yes
Cocoa	25.04.2019	Test	1	6	lose	right	right	6	left	risky	no	0	3	0	yes
Cocoa	25.04.2019	Test	1	7	win	right	left	7	left	safe	NA	6	3	3	yes
Cocoa	25.04.2019	Test	1	8	lose	left	left	8	left	safe	NA	0	3	3	yes
Cocoa	25.04.2019	Test	1	9	win	right	left	9	right	risky	yes	6	3	6	yes
Cocoa	25.04.2019	Test	1	10	win	left	right	10	left	risky	yes	6	3	6	yes
Cocoa	25.04.2019	Test	1	11	lose	left	left	11	left	safe	NA	0	3	3	yes
Cocoa	25.04.2019	Test	1	12	lose	left	left	12	left	safe	NA	0	3	3	yes
Cocoa	25.04.2019	Test	1	13	win	left	right	13	left	risky	yes	6	3	6	yes
Cocoa	25.04.2019	Test	1	14	win	right	left	14	left	safe	NA	6	3	3	yes
Cocoa	25.04.2019	Test	1	15	lose	right	right	15	left	risky	no	0	3	0	yes
Cocoa	25.04.2019	Test	1	16	lose	left	left	16	left	safe	NA	0	3	3	yes
Cocoa	25.04.2019	Test	1	17	lose	right	right	17	left	risky	no	0	3	0	yes
Cocoa	25.04.2019	Test	1	18	win	left	right	18	right	safe	NA	6	3	3	yes
Cocoa	25.04.2019	Test	1	19	win	right	left	19	right	risky	yes	6	3	6	yes
Cocoa	25.04.2019	Test	1	20	win	right	left	20	left	safe	NA	6	3	3	yes
Cocoa	27.04.2019	Test	2	21	win	right	left	1	left	safe	NA	6	3	3	yes
Cocoa	27.04.2019	Test	2	22	lose	left	left	2	left	safe	NA	0	3	3	yes
Cocoa	27.04.2019	Test	2	23	lose	right	right	3	right	safe	NA	0	3	3	yes
Cocoa	27.04.2019	Test	2	24	lose	left	left	4	left	safe	NA	0	3	3	yes
Cocoa	27.04.2019	Test	2	25	win	right	left	5	left	safe	NA	6	3	3	yes
Cocoa	27.04.2019	Test	2	26	win	left	right	6	left	risky	yes	6	3	6	yes
Cocoa	27.04.2019	Test	2	27	lose	right	right	7	left	risky	no	0	3	0	yes
Cocoa	27.04.2019	Test	2	28	lose	left	left	8	left	safe	NA	0	3	3	yes
Cocoa	27.04.2019	Test	2	29	lose	left	left	9	left	safe	NA	0	3	3	yes
Cocoa	27.04.2019	Test	2	30	win	right	left	10	left	safe	NA	6	3	3	yes
Cocoa	27.04.2019	Test	2	31	lose	left	left	11	left	safe	NA	0	3	3	yes
Cocoa	27.04.2019	Test	2	32	win	right	left	12	left	safe	NA	6	3	3	yes
Cocoa	27.04.2019	Test	2	33	win	left	right	13	left	risky	yes	6	3	6	yes
Cocoa	27.04.2019	Test	2	34	lose	right	right	14	left	risky	no	0	3	0	yes
Cocoa	27.04.2019	Test	2	35	lose	right	right	15	left	risky	no	0	3	0	yes
Cocoa	27.04.2019	Test	2	36	win	left	right	16	left	risky	yes	6	3	6	yes
Cocoa	27.04.2019	Test	2	37	win	left	right	17	left	risky	yes	6	3	6	yes
Cocoa	27.04.2019	Test	2	38	lose	right	right	18	left	risky	no	0	3	0	yes
Cocoa	27.04.2019	Test	2	39	win	right	left	19	left	safe	NA	6	3	3	yes
Cocoa	27.04.2019	Test	2	40	win	left	right	20	left	risky	yes	6	3	6	yes
Cocoa	28.04.2019	Test	3	41	win	right	left	1	left	safe	NA	6	3	3	yes
Cocoa	28.04.2019	Test	3	42	win	left	right	2	left	risky	yes	6	3	6	yes
Cocoa	28.04.2019	Test	3	43	lose	right	right	3	left	risky	no	0	3	0	yes
Cocoa	28.04.2019	Test	3	44	win	left	right	4	left	risky	yes	6	3	6	yes
Cocoa	28.04.2019	Test	3	45	win	right	left	5	left	safe	NA	6	3	3	yes
Cocoa	28.04.2019	Test	3	46	lose	right	right	6	left	risky	no	0	3	0	yes
Cocoa	28.04.2019	Test	3	47	lose	left	left	7	left	safe	NA	0	3	3	yes
Cocoa	28.04.2019	Test	3	48	win	left	right	8	left	risky	yes	6	3	6	yes
Cocoa	28.04.2019	Test	3	49	win	left	right	9	left	risky	yes	6	3	6	yes
Cocoa	28.04.2019	Test	3	50	lose	left	left	10	left	safe	NA	0	3	3	yes
Cocoa	28.04.2019	Test	3	51	win	left	right	11	left	risky	yes	6	3	6	yes
Cocoa	28.04.2019	Test	3	52	lose	right	right	12	left	risky	no	0	3	0	yes
Cocoa	28.04.2019	Test	3	53	lose	right	right	13	left	risky	no	0	3	0	yes
Cocoa	28.04.2019	Test	3	54	lose	left	left	14	right	risky	no	0	3	0	yes
Cocoa	28.04.2019	Test	3	55	win	right	left	15	left	safe	NA	6	3	3	yes
Cocoa	28.04.2019	Test	3	56	lose	left	left	16	left	safe	NA	0	3	3	yes
Cocoa	28.04.2019	Test	3	57	win	right	left	17	left	safe	NA	6	3	3	yes
Cocoa	28.04.2019	Test	3	58	lose	right	right	18	left	risky	no	0	3	0	yes
Cocoa	28.04.2019	Test	3	59	win	right	left	19	left	safe	NA	6	3	3	yes
Cocoa	28.04.2019	Test	3	60	lose	left	left	20	left	safe	NA	0	3	3	yes
Indi	24.04.2019	Test	1	1	lose	right	right	1	left	risky	no	0	3	0	yes
Indi	24.04.2019	Test	1	2	win	left	right	2	right	safe	NA	6	3	3	yes
Indi	24.04.2019	Test	1	3	lose	right	right	3	left	risky	no	0	3	0	yes
Indi	24.04.2019	Test	1	4	lose	left	left	4	right	risky	no	0	3	0	yes
Indi	24.04.2019	Test	1	5	win	left	right	5	left	risky	yes	6	3	6	yes
Indi	24.04.2019	Test	1	6	lose	right	right	6	left	risky	no	0	3	0	yes
Indi	24.04.2019	Test	1	7	win	right	left	7	right	risky	yes	6	3	6	yes
Indi	24.04.2019	Test	1	8	lose	left	left	8	left	safe	NA	0	3	3	yes
Indi	24.04.2019	Test	1	9	win	right	left	9	left	safe	NA	6	3	3	yes
Indi	24.04.2019	Test	1	10	win	left	right	10	left	risky	yes	6	3	6	yes
Indi	24.04.2019	Test	1	11	lose	left	left	11	left	safe	NA	0	3	3	yes
Indi	24.04.2019	Test	1	12	lose	left	left	12	right	risky	no	0	3	0	yes
Indi	24.04.2019	Test	1	13	win	left	right	13	right	safe	NA	6	3	3	yes
Indi	24.04.2019	Test	1	14	win	right	left	14	right	risky	yes	6	3	6	yes
Indi	24.04.2019	Test	1	15	lose	right	right	15	left	risky	no	0	3	0	yes
Indi	24.04.2019	Test	1	16	lose	left	left	16	left	safe	NA	0	3	3	yes
Indi	24.04.2019	Test	1	17	lose	right	right	17	left	risky	no	0	3	0	yes
Indi	24.04.2019	Test	1	18	win	left	right	18	left	risky	yes	6	3	6	yes
Indi	24.04.2019	Test	1	19	win	right	left	19	left	safe	NA	6	3	3	yes
Indi	24.04.2019	Test	1	20	win	right	left	20	left	safe	NA	6	3	3	yes
Indi	25.04.2019	Test	2	21	win	right	left	1	left	safe	NA	6	3	3	yes
Indi	25.04.2019	Test	2	22	lose	left	left	2	right	risky	no	0	3	0	yes
Indi	25.04.2019	Test	2	23	lose	right	right	3	left	risky	no	0	3	0	yes
Indi	25.04.2019	Test	2	24	lose	left	left	4	left	safe	NA	0	3	3	yes
Indi	25.04.2019	Test	2	25	win	right	left	5	right	risky	yes	6	3	6	yes
Indi	25.04.2019	Test	2	26	win	left	right	6	left	risky	yes	6	3	6	yes
Indi	25.04.2019	Test	2	27	lose	right	right	7	left	risky	no	0	3	0	yes
Indi	25.04.2019	Test	2	28	lose	left	left	8	left	safe	NA	0	3	3	yes
Indi	25.04.2019	Test	2	29	lose	left	left	9	left	safe	NA	0	3	3	yes
Indi	25.04.2019	Test	2	30	win	right	left	10	left	safe	NA	6	3	3	yes
Indi	25.04.2019	Test	2	31	lose	left	left	11	left	safe	NA	0	3	3	yes
Indi	25.04.2019	Test	2	32	win	right	left	12	left	safe	NA	6	3	3	yes
Indi	25.04.2019	Test	2	33	win	left	right	13	right	safe	NA	6	3	3	yes
Indi	25.04.2019	Test	2	34	lose	right	right	14	right	safe	NA	0	3	3	yes
Indi	25.04.2019	Test	2	35	lose	right	right	15	left	risky	no	0	3	0	yes
Indi	25.04.2019	Test	2	36	win	left	right	16	left	risky	yes	6	3	6	yes
Indi	25.04.2019	Test	2	37	win	left	right	17	left	risky	yes	6	3	6	yes
Indi	25.04.2019	Test	2	38	lose	right	right	18	right	safe	NA	0	3	3	yes
Indi	25.04.2019	Test	2	39	win	right	left	19	left	safe	NA	6	3	3	yes
Indi	25.04.2019	Test	2	40	win	left	right	20	left	risky	yes	6	3	6	yes
Indi	27.04.2019	Test	3	41	win	right	left	1	left	safe	NA	6	3	3	yes
Indi	27.04.2019	Test	3	42	win	left	right	2	left	risky	yes	6	3	6	yes
Indi	27.04.2019	Test	3	43	lose	right	right	3	right	safe	NA	0	3	3	yes
Indi	27.04.2019	Test	3	44	win	left	right	4	left	risky	yes	6	3	6	yes
Indi	27.04.2019	Test	3	45	win	right	left	5	right	risky	yes	6	3	6	yes
Indi	27.04.2019	Test	3	46	lose	right	right	6	left	risky	no	0	3	0	yes
Indi	27.04.2019	Test	3	47	lose	left	left	7	left	safe	NA	0	3	3	yes
Indi	27.04.2019	Test	3	48	win	left	right	8	left	risky	yes	6	3	6	yes
Indi	27.04.2019	Test	3	49	win	left	right	9	right	safe	NA	6	3	3	yes
Indi	27.04.2019	Test	3	50	lose	left	left	10	left	safe	NA	0	3	3	yes
Indi	27.04.2019	Test	3	51	win	left	right	11	left	risky	yes	6	3	6	yes
Indi	27.04.2019	Test	3	52	lose	right	right	12	right	safe	NA	0	3	3	yes
Indi	27.04.2019	Test	3	53	lose	right	right	13	left	risky	no	0	3	0	yes
Indi	27.04.2019	Test	3	54	lose	left	left	14	left	safe	NA	0	3	3	yes
Indi	27.04.2019	Test	3	55	win	right	left	15	left	safe	NA	6	3	3	yes
Indi	27.04.2019	Test	3	56	lose	left	left	16	left	safe	NA	0	3	3	yes
Indi	27.04.2019	Test	3	57	win	right	left	17	left	safe	NA	6	3	3	yes
Indi	27.04.2019	Test	3	58	lose	right	right	18	left	risky	no	0	3	0	yes
Indi	27.04.2019	Test	3	59	win	right	left	19	left	safe	NA	6	3	3	yes
Indi	27.04.2019	Test	3	60	lose	left	left	20	left	safe	NA	0	3	3	yes
Kalema	29.04.2019	Test	1	1	lose	right	right	1	right	safe	NA	0	3	3	yes
Kalema	29.04.2019	Test	1	2	win	left	right	2	right	safe	NA	6	3	3	yes
Kalema	29.04.2019	Test	1	3	lose	right	right	3	right	safe	NA	0	3	3	yes
Kalema	29.04.2019	Test	1	4	lose	left	left	4	left	safe	NA	0	3	3	yes
Kalema	29.04.2019	Test	1	5	win	left	right	5	right	safe	NA	6	3	3	yes
Kalema	29.04.2019	Test	1	6	lose	right	right	6	right	safe	NA	0	3	3	yes
Kalema	29.04.2019	Test	1	7	win	right	left	7	right	risky	yes	6	3	6	yes
Kalema	29.04.2019	Test	1	8	lose	left	left	8	right	risky	no	0	3	0	yes
Kalema	29.04.2019	Test	1	9	win	right	left	9	right	risky	yes	6	3	6	yes
Kalema	29.04.2019	Test	1	10	win	left	right	10	right	safe	NA	6	3	3	yes
Kalema	29.04.2019	Test	1	11	lose	left	left	11	right	risky	no	0	3	0	yes
Kalema	29.04.2019	Test	1	12	lose	left	left	12	right	risky	no	0	3	0	yes
Kalema	29.04.2019	Test	1	13	win	left	right	13	right	safe	NA	6	3	3	yes
Kalema	29.04.2019	Test	1	14	win	right	left	14	right	risky	yes	6	3	6	yes
Kalema	29.04.2019	Test	1	15	lose	right	right	15	right	safe	NA	0	3	3	yes
Kalema	29.04.2019	Test	1	16	lose	left	left	16	right	risky	no	0	3	0	yes
Kalema	29.04.2019	Test	1	17	lose	right	right	17	right	safe	NA	0	3	3	yes
Kalema	29.04.2019	Test	1	18	win	left	right	18	right	safe	NA	6	3	3	yes
Kalema	29.04.2019	Test	1	19	win	right	left	19	right	risky	yes	6	3	6	yes
Kalema	29.04.2019	Test	1	20	win	right	left	20	right	risky	yes	6	3	6	yes
Kalema	30.04.2019	Test	2	21	win	right	left	1	right	risky	yes	6	3	6	yes
Kalema	30.04.2019	Test	2	22	lose	left	left	2	right	risky	no	0	3	0	yes
Kalema	30.04.2019	Test	2	23	lose	right	right	3	left	risky	no	0	3	0	yes
Kalema	30.04.2019	Test	2	24	lose	left	left	4	right	risky	no	0	3	0	yes
Kalema	30.04.2019	Test	2	25	win	right	left	5	right	risky	yes	6	3	6	yes
Kalema	30.04.2019	Test	2	26	win	left	right	6	right	safe	NA	6	3	3	yes
Kalema	30.04.2019	Test	2	27	lose	right	right	7	right	safe	NA	0	3	3	yes
Kalema	30.04.2019	Test	2	28	lose	left	left	8	right	risky	no	0	3	0	yes
Kalema	30.04.2019	Test	2	29	lose	left	left	9	right	risky	no	0	3	0	yes
Kalema	30.04.2019	Test	2	30	win	right	left	10	right	risky	yes	6	3	6	yes
Kalema	30.04.2019	Test	2	31	lose	left	left	11	right	risky	no	0	3	0	yes
Kalema	30.04.2019	Test	2	32	win	right	left	12	right	risky	yes	6	3	6	yes
Kalema	30.04.2019	Test	2	33	win	left	right	13	right	safe	NA	6	3	3	yes
Kalema	30.04.2019	Test	2	34	lose	right	right	14	right	safe	NA	0	3	3	yes
Kalema	30.04.2019	Test	2	35	lose	right	right	15	right	safe	NA	0	3	3	yes
Kalema	30.04.2019	Test	2	36	win	left	right	16	right	safe	NA	6	3	3	yes
Kalema	30.04.2019	Test	2	37	win	left	right	17	right	safe	NA	6	3	3	yes
Kalema	30.04.2019	Test	2	38	lose	right	right	18	right	safe	NA	0	3	3	yes
Kalema	30.04.2019	Test	2	39	win	right	left	19	right	risky	yes	6	3	6	yes
Kalema	30.04.2019	Test	2	40	win	left	right	20	right	safe	NA	6	3	3	yes
Kalema	01.05.2019	Test	3	41	win	right	left	1	right	risky	yes	6	3	6	yes
Kalema	01.05.2019	Test	3	42	win	left	right	2	right	safe	NA	6	3	3	yes
Kalema	01.05.2019	Test	3	43	lose	right	right	3	right	safe	NA	0	3	3	yes
Kalema	01.05.2019	Test	3	44	win	left	right	4	right	safe	NA	6	3	3	yes
Kalema	01.05.2019	Test	3	45	win	right	left	5	left	safe	NA	6	3	3	yes
Kalema	01.05.2019	Test	3	46	lose	right	right	6	right	safe	NA	0	3	3	yes
Kalema	01.05.2019	Test	3	47	lose	left	left	7	right	risky	no	0	3	0	yes
Kalema	01.05.2019	Test	3	48	win	left	right	8	right	safe	NA	6	3	3	yes
Kalema	01.05.2019	Test	3	49	win	left	right	9	right	safe	NA	6	3	3	yes
Kalema	01.05.2019	Test	3	50	lose	left	left	10	right	risky	no	0	3	0	yes
Kalema	01.05.2019	Test	3	51	win	left	right	11	right	safe	NA	6	3	3	yes
Kalema	01.05.2019	Test	3	52	lose	right	right	12	right	safe	NA	0	3	3	yes
Kalema	01.05.2019	Test	3	53	lose	right	right	13	right	safe	NA	0	3	3	yes
Kalema	01.05.2019	Test	3	54	lose	left	left	14	right	risky	no	0	3	0	yes
Kalema	01.05.2019	Test	3	55	win	right	left	15	right	risky	yes	6	3	6	yes
Kalema	01.05.2019	Test	3	56	lose	left	left	16	right	risky	no	0	3	0	yes
Kalema	01.05.2019	Test	3	57	win	right	left	17	right	risky	yes	6	3	6	yes
Kalema	01.05.2019	Test	3	58	lose	right	right	18	right	safe	NA	0	3	3	yes
Kalema	01.05.2019	Test	3	59	win	right	left	19	right	risky	yes	6	3	6	yes
Kalema	01.05.2019	Test	3	60	lose	left	left	20	right	risky	no	0	3	0	yes
Kidogo	29.04.2019	Test	1	1	lose	right	right	1	right	safe	NA	0	3	3	no
Kidogo	29.04.2019	Test	1	2	win	left	right	2	left	risky	yes	6	3	6	no
Kidogo	29.04.2019	Test	1	3	lose	right	right	3	right	safe	NA	0	3	3	no
Kidogo	29.04.2019	Test	1	4	lose	left	left	4	right	risky	no	0	3	0	no
Kidogo	29.04.2019	Test	1	5	win	left	right	5	right	safe	NA	6	3	3	no
Kidogo	29.04.2019	Test	1	6	lose	right	right	6	left	risky	no	0	3	0	no
Kidogo	29.04.2019	Test	1	7	win	right	left	7	right	risky	yes	6	3	6	no
Kidogo	29.04.2019	Test	1	8	lose	left	left	8	left	safe	NA	0	3	3	no
Kidogo	29.04.2019	Test	1	9	win	right	left	9	left	safe	NA	6	3	3	no
Kidogo	29.04.2019	Test	1	10	win	left	right	10	right	safe	NA	6	3	3	no
Kidogo	29.04.2019	Test	1	11	lose	left	left	11	right	risky	no	0	3	0	no
Kidogo	29.04.2019	Test	1	12	lose	left	left	12	right	risky	no	0	3	0	no
Kidogo	29.04.2019	Test	1	13	win	left	right	13	right	safe	NA	6	3	3	no
Kidogo	29.04.2019	Test	1	14	win	right	left	14	left	safe	NA	6	3	3	no
Kidogo	29.04.2019	Test	1	15	lose	right	right	15	left	risky	no	0	3	0	no
Kidogo	29.04.2019	Test	1	16	lose	left	left	16	left	safe	NA	0	3	3	no
Kidogo	29.04.2019	Test	1	17	lose	right	right	17	right	safe	NA	0	3	3	no
Kidogo	29.04.2019	Test	1	18	win	left	right	18	right	safe	NA	6	3	3	no
Kidogo	29.04.2019	Test	1	19	win	right	left	19	right	risky	yes	6	3	6	no
Kidogo	29.04.2019	Test	1	20	win	right	left	20	left	safe	NA	6	3	3	no
Kidogo	30.04.2019	Test	2	21	win	right	left	1	right	risky	yes	6	3	6	no
Kidogo	30.04.2019	Test	2	22	lose	left	left	2	right	risky	no	0	3	0	no
Kidogo	30.04.2019	Test	2	23	lose	right	right	3	right	safe	NA	0	3	3	no
Kidogo	30.04.2019	Test	2	24	lose	left	left	4	left	safe	NA	0	3	3	no
Kidogo	30.04.2019	Test	2	25	win	right	left	5	left	safe	NA	6	3	3	no
Kidogo	30.04.2019	Test	2	26	win	left	right	6	left	risky	yes	6	3	6	no
Kidogo	30.04.2019	Test	2	27	lose	right	right	7	left	risky	no	0	3	0	no
Kidogo	30.04.2019	Test	2	28	lose	left	left	8	right	risky	no	0	3	0	no
Kidogo	30.04.2019	Test	2	29	lose	left	left	9	left	safe	NA	0	3	3	no
Kidogo	30.04.2019	Test	2	30	win	right	left	10	right	risky	yes	6	3	6	no
Kidogo	30.04.2019	Test	2	31	lose	left	left	11	right	risky	no	0	3	0	no
Kidogo	30.04.2019	Test	2	32	win	right	left	12	right	risky	yes	6	3	6	no
Kidogo	30.04.2019	Test	2	33	win	left	right	13	right	safe	NA	6	3	3	no
Kidogo	30.04.2019	Test	2	34	lose	right	right	14	left	risky	no	0	3	0	no
Kidogo	30.04.2019	Test	2	35	lose	right	right	15	left	risky	no	0	3	0	no
Kidogo	30.04.2019	Test	2	36	win	left	right	16	right	safe	NA	6	3	3	no
Kidogo	30.04.2019	Test	2	37	win	left	right	17	left	risky	yes	6	3	6	no
Kidogo	30.04.2019	Test	2	38	lose	right	right	18	right	safe	NA	0	3	3	no
Kidogo	30.04.2019	Test	2	39	win	right	left	19	right	risky	yes	6	3	6	no
Kidogo	30.04.2019	Test	2	40	win	left	right	20	right	safe	NA	6	3	3	no
Kidogo	01.05.2019	Test	3	41	win	right	left	1	right	risky	yes	6	3	6	no
Kidogo	01.05.2019	Test	3	42	win	left	right	2	right	safe	NA	6	3	3	no
Kidogo	01.05.2019	Test	3	43	lose	right	right	3	left	risky	no	0	3	0	no
Kidogo	01.05.2019	Test	3	44	win	left	right	4	right	safe	NA	6	3	3	no
Kidogo	01.05.2019	Test	3	45	win	right	left	5	right	risky	yes	6	3	6	no
Kidogo	01.05.2019	Test	3	46	lose	right	right	6	right	safe	NA	0	3	3	no
Kidogo	01.05.2019	Test	3	47	lose	left	left	7	right	risky	no	0	3	0	no
Kidogo	01.05.2019	Test	3	48	win	left	right	8	right	safe	NA	6	3	3	no
Kidogo	01.05.2019	Test	3	49	win	left	right	9	left	risky	yes	6	3	6	no
Kidogo	01.05.2019	Test	3	50	lose	left	left	10	left	safe	NA	0	3	3	no
Kidogo	01.05.2019	Test	3	51	win	left	right	11	right	safe	NA	6	3	3	no
Kidogo	01.05.2019	Test	3	52	lose	right	right	12	right	safe	NA	0	3	3	no
Kidogo	01.05.2019	Test	3	53	lose	right	right	13	right	safe	NA	0	3	3	no
Kidogo	01.05.2019	Test	3	54	lose	left	left	14	right	risky	no	0	3	0	no
Kidogo	01.05.2019	Test	3	55	win	right	left	15	right	risky	yes	6	3	6	no
Kidogo	01.05.2019	Test	3	56	lose	left	left	16	right	risky	no	0	3	0	no
Kidogo	01.05.2019	Test	3	57	win	right	left	17	right	risky	yes	6	3	6	no
Kidogo	01.05.2019	Test	3	58	lose	right	right	18	right	safe	NA	0	3	3	no
Kidogo	01.05.2019	Test	3	59	win	right	left	19	right	risky	yes	6	3	6	no
Kidogo	01.05.2019	Test	3	60	lose	left	left	20	right	risky	no	0	3	0	no
Kisembo	17.04.2019	Test	1	1	lose	right	right	1	right	safe	NA	0	3	3	yes
Kisembo	17.04.2019	Test	1	2	win	left	right	2	right	safe	NA	6	3	3	yes
Kisembo	17.04.2019	Test	1	3	lose	right	right	3	right	safe	NA	0	3	3	yes
Kisembo	17.04.2019	Test	1	4	lose	left	left	4	right	risky	no	0	3	0	yes
Kisembo	17.04.2019	Test	1	5	win	left	right	5	right	safe	NA	6	3	3	yes
Kisembo	17.04.2019	Test	1	6	lose	right	right	6	right	safe	NA	0	3	3	yes
Kisembo	17.04.2019	Test	1	7	win	right	left	7	right	risky	yes	6	3	6	yes
Kisembo	17.04.2019	Test	1	8	lose	left	left	8	right	risky	no	0	3	0	yes
Kisembo	17.04.2019	Test	1	9	win	right	left	9	right	risky	yes	6	3	6	yes
Kisembo	17.04.2019	Test	1	10	win	left	right	10	right	safe	NA	6	3	3	yes
Kisembo	17.04.2019	Test	1	11	lose	left	left	11	right	risky	no	0	3	0	yes
Kisembo	17.04.2019	Test	1	12	lose	left	left	12	right	risky	no	0	3	0	yes
Kisembo	17.04.2019	Test	1	13	win	left	right	13	right	safe	NA	6	3	3	yes
Kisembo	17.04.2019	Test	1	14	win	right	left	14	right	risky	yes	6	3	6	yes
Kisembo	17.04.2019	Test	1	15	lose	right	right	15	right	safe	NA	0	3	3	yes
Kisembo	17.04.2019	Test	1	16	lose	left	left	16	right	risky	no	0	3	0	yes
Kisembo	17.04.2019	Test	1	17	lose	right	right	17	right	safe	NA	0	3	3	yes
Kisembo	17.04.2019	Test	1	18	win	left	right	18	right	safe	NA	6	3	3	yes
Kisembo	17.04.2019	Test	1	19	win	right	left	19	right	risky	yes	6	3	6	yes
Kisembo	17.04.2019	Test	1	20	win	right	left	20	right	risky	yes	6	3	6	yes
Kisembo	18.04.2019	Test	2	21	win	right	left	1	right	risky	yes	6	3	6	yes
Kisembo	18.04.2019	Test	2	22	lose	left	left	2	right	risky	no	0	3	0	yes
Kisembo	18.04.2019	Test	2	23	lose	right	right	3	right	safe	NA	0	3	3	yes
Kisembo	18.04.2019	Test	2	24	lose	left	left	4	right	risky	no	0	3	0	yes
Kisembo	18.04.2019	Test	2	25	win	right	left	5	right	risky	yes	6	3	6	yes
Kisembo	18.04.2019	Test	2	26	win	left	right	6	right	safe	NA	6	3	3	yes
Kisembo	18.04.2019	Test	2	27	lose	right	right	7	right	safe	NA	0	3	3	yes
Kisembo	18.04.2019	Test	2	28	lose	left	left	8	right	risky	no	0	3	0	yes
Kisembo	18.04.2019	Test	2	29	lose	left	left	9	right	risky	no	0	3	0	yes
Kisembo	18.04.2019	Test	2	30	win	right	left	10	right	risky	yes	6	3	6	yes
Kisembo	18.04.2019	Test	2	31	lose	left	left	11	right	risky	no	0	3	0	yes
Kisembo	18.04.2019	Test	2	32	win	right	left	12	right	risky	yes	6	3	6	yes
Kisembo	18.04.2019	Test	2	33	win	left	right	13	right	safe	NA	6	3	3	yes
Kisembo	18.04.2019	Test	2	34	lose	right	right	14	right	safe	NA	0	3	3	yes
Kisembo	18.04.2019	Test	2	35	lose	right	right	15	right	safe	NA	0	3	3	yes
Kisembo	18.04.2019	Test	2	36	win	left	right	16	right	safe	NA	6	3	3	yes
Kisembo	18.04.2019	Test	2	37	win	left	right	17	right	safe	NA	6	3	3	yes
Kisembo	18.04.2019	Test	2	38	lose	right	right	18	right	safe	NA	0	3	3	yes
Kisembo	18.04.2019	Test	2	39	win	right	left	19	right	risky	yes	6	3	6	yes
Kisembo	18.04.2019	Test	2	40	win	left	right	20	right	safe	NA	6	3	3	yes
Kisembo	19.04.2019	Test	3	41	win	right	left	1	right	risky	yes	6	3	6	yes
Kisembo	19.04.2019	Test	3	42	win	left	right	2	right	safe	NA	6	3	3	yes
Kisembo	19.04.2019	Test	3	43	lose	right	right	3	right	safe	NA	0	3	3	yes
Kisembo	19.04.2019	Test	3	44	win	left	right	4	right	safe	NA	6	3	3	yes
Kisembo	19.04.2019	Test	3	45	win	right	left	5	right	risky	yes	6	3	6	yes
Kisembo	19.04.2019	Test	3	46	lose	right	right	6	right	safe	NA	0	3	3	yes
Kisembo	19.04.2019	Test	3	47	lose	left	left	7	right	risky	no	0	3	0	yes
Kisembo	19.04.2019	Test	3	48	win	left	right	8	right	safe	NA	6	3	3	yes
Kisembo	19.04.2019	Test	3	49	win	left	right	9	right	safe	NA	6	3	3	yes
Kisembo	19.04.2019	Test	3	50	lose	left	left	10	right	risky	no	0	3	0	yes
Kisembo	19.04.2019	Test	3	51	win	left	right	11	right	safe	NA	6	3	3	yes
Kisembo	19.04.2019	Test	3	52	lose	right	right	12	right	safe	NA	0	3	3	yes
Kisembo	19.04.2019	Test	3	53	lose	right	right	13	right	safe	NA	0	3	3	yes
Kisembo	19.04.2019	Test	3	54	lose	left	left	14	right	risky	no	0	3	0	yes
Kisembo	19.04.2019	Test	3	55	win	right	left	15	right	risky	yes	6	3	6	yes
Kisembo	19.04.2019	Test	3	56	lose	left	left	16	right	risky	no	0	3	0	yes
Kisembo	19.04.2019	Test	3	57	win	right	left	17	right	risky	yes	6	3	6	yes
Kisembo	19.04.2019	Test	3	58	lose	right	right	18	right	safe	NA	0	3	3	yes
Kisembo	19.04.2019	Test	3	59	win	right	left	19	right	risky	yes	6	3	6	yes
Kisembo	19.04.2019	Test	3	60	lose	left	left	20	right	risky	no	0	3	0	yes
Mawa	07.04.2019	Test	1	1	lose	right	right	1	right	safe	NA	0	3	3	no
Mawa	07.04.2019	Test	1	2	win	left	right	2	right	safe	NA	6	3	3	no
Mawa	07.04.2019	Test	1	3	lose	right	right	3	right	safe	NA	0	3	3	no
Mawa	07.04.2019	Test	1	4	lose	left	left	4	left	safe	NA	0	3	3	no
Mawa	07.04.2019	Test	1	5	win	left	right	5	left	risky	yes	6	3	6	no
Mawa	07.04.2019	Test	1	6	lose	right	right	6	left	risky	no	0	3	0	no
Mawa	07.04.2019	Test	1	7	win	right	left	7	left	safe	NA	6	3	3	no
Mawa	07.04.2019	Test	1	8	lose	left	left	8	left	safe	NA	0	3	3	no
Mawa	07.04.2019	Test	1	9	win	right	left	9	left	safe	NA	6	3	3	no
Mawa	07.04.2019	Test	1	10	win	left	right	10	right	safe	NA	6	3	3	no
Mawa	07.04.2019	Test	1	11	lose	left	left	11	left	safe	NA	0	3	3	no
Mawa	07.04.2019	Test	1	12	lose	left	left	12	left	safe	NA	0	3	3	no
Mawa	07.04.2019	Test	1	13	win	left	right	13	right	safe	NA	6	3	3	no
Mawa	07.04.2019	Test	1	14	win	right	left	14	left	safe	NA	6	3	3	no
Mawa	07.04.2019	Test	1	15	lose	right	right	15	left	risky	no	0	3	0	no
Mawa	07.04.2019	Test	1	16	lose	left	left	16	left	safe	NA	0	3	3	no
Mawa	07.04.2019	Test	1	17	lose	right	right	17	right	safe	NA	0	3	3	no
Mawa	07.04.2019	Test	1	18	win	left	right	18	right	safe	NA	6	3	3	no
Mawa	07.04.2019	Test	1	19	win	right	left	19	left	safe	NA	6	3	3	no
Mawa	07.04.2019	Test	1	20	win	right	left	20	left	safe	NA	6	3	3	no
Mawa	08.04.2019	Test	2	21	win	right	left	1	left	safe	NA	6	3	3	no
Mawa	08.04.2019	Test	2	22	lose	left	left	2	left	safe	NA	0	3	3	no
Mawa	08.04.2019	Test	2	23	lose	right	right	3	right	safe	NA	0	3	3	no
Mawa	08.04.2019	Test	2	24	lose	left	left	4	left	safe	NA	0	3	3	no
Mawa	08.04.2019	Test	2	25	win	right	left	5	left	safe	NA	6	3	3	no
Mawa	08.04.2019	Test	2	26	win	left	right	6	right	safe	NA	6	3	3	no
Mawa	08.04.2019	Test	2	27	lose	right	right	7	right	safe	NA	0	3	3	no
Mawa	08.04.2019	Test	2	28	lose	left	left	8	left	safe	NA	0	3	3	no
Mawa	08.04.2019	Test	2	29	lose	left	left	9	right	risky	no	0	3	0	no
Mawa	08.04.2019	Test	2	30	win	right	left	10	left	safe	NA	6	3	3	no
Mawa	08.04.2019	Test	2	31	lose	left	left	11	left	safe	NA	0	3	3	no
Mawa	08.04.2019	Test	2	32	win	right	left	12	left	safe	NA	6	3	3	no
Mawa	08.04.2019	Test	2	33	win	left	right	13	right	safe	NA	6	3	3	no
Mawa	08.04.2019	Test	2	34	lose	right	right	14	right	safe	NA	0	3	3	no
Mawa	08.04.2019	Test	2	35	lose	right	right	15	right	safe	NA	0	3	3	no
Mawa	08.04.2019	Test	2	36	win	left	right	16	right	safe	NA	6	3	3	no
Mawa	08.04.2019	Test	2	37	win	left	right	17	right	safe	NA	6	3	3	no
Mawa	08.04.2019	Test	2	38	lose	right	right	18	right	safe	NA	0	3	3	no
Mawa	08.04.2019	Test	2	39	win	right	left	19	left	safe	NA	6	3	3	no
Mawa	08.04.2019	Test	2	40	win	left	right	20	right	safe	NA	6	3	3	no
Mawa	09.04.2019	Test	3	41	win	right	left	1	left	safe	NA	6	3	3	no
Mawa	09.04.2019	Test	3	42	win	left	right	2	right	safe	NA	6	3	3	no
Mawa	09.04.2019	Test	3	43	lose	right	right	3	right	safe	NA	0	3	3	no
Mawa	09.04.2019	Test	3	44	win	left	right	4	right	safe	NA	6	3	3	no
Mawa	09.04.2019	Test	3	45	win	right	left	5	left	safe	NA	6	3	3	no
Mawa	09.04.2019	Test	3	46	lose	right	right	6	right	safe	NA	0	3	3	no
Mawa	09.04.2019	Test	3	47	lose	left	left	7	left	safe	NA	0	3	3	no
Mawa	09.04.2019	Test	3	48	win	left	right	8	right	safe	NA	6	3	3	no
Mawa	09.04.2019	Test	3	49	win	left	right	9	right	safe	NA	6	3	3	no
Mawa	09.04.2019	Test	3	50	lose	left	left	10	left	safe	NA	0	3	3	no
Mawa	09.04.2019	Test	3	51	win	left	right	11	right	safe	NA	6	3	3	no
Mawa	09.04.2019	Test	3	52	lose	right	right	12	right	safe	NA	0	3	3	no
Mawa	09.04.2019	Test	3	53	lose	right	right	13	right	safe	NA	0	3	3	no
Mawa	09.04.2019	Test	3	54	lose	left	left	14	left	safe	NA	0	3	3	no
Mawa	09.04.2019	Test	3	55	win	right	left	15	left	safe	NA	6	3	3	no
Mawa	09.04.2019	Test	3	56	lose	left	left	16	left	safe	NA	0	3	3	no
Mawa	09.04.2019	Test	3	57	win	right	left	17	left	safe	NA	6	3	3	no
Mawa	09.04.2019	Test	3	58	lose	right	right	18	right	safe	NA	0	3	3	no
Mawa	09.04.2019	Test	3	59	win	right	left	19	left	safe	NA	6	3	3	no
Mawa	09.04.2019	Test	3	60	lose	left	left	20	left	safe	NA	0	3	3	no
Medina	18.04.2019	Test	1	1	lose	right	right	1	left	risky	no	0	3	0	yes
Medina	18.04.2019	Test	1	2	win	left	right	2	right	safe	NA	6	3	3	yes
Medina	18.04.2019	Test	1	3	lose	right	right	3	right	safe	NA	0	3	3	yes
Medina	18.04.2019	Test	1	4	lose	left	left	4	right	risky	no	0	3	0	yes
Medina	18.04.2019	Test	1	5	win	left	right	5	right	safe	NA	6	3	3	yes
Medina	18.04.2019	Test	1	6	lose	right	right	6	right	safe	NA	0	3	3	yes
Medina	18.04.2019	Test	1	7	win	right	left	7	right	risky	yes	6	3	6	yes
Medina	18.04.2019	Test	1	8	lose	left	left	8	right	risky	no	0	3	0	yes
Medina	18.04.2019	Test	1	9	win	right	left	9	right	risky	yes	6	3	6	yes
Medina	18.04.2019	Test	1	10	win	left	right	10	right	safe	NA	6	3	3	yes
Medina	18.04.2019	Test	1	11	lose	left	left	11	right	risky	no	0	3	0	yes
Medina	18.04.2019	Test	1	12	lose	left	left	12	right	risky	no	0	3	0	yes
Medina	18.04.2019	Test	1	13	win	left	right	13	right	safe	NA	6	3	3	yes
Medina	18.04.2019	Test	1	14	win	right	left	14	right	risky	yes	6	3	6	yes
Medina	18.04.2019	Test	1	15	lose	right	right	15	right	safe	NA	0	3	3	yes
Medina	18.04.2019	Test	1	16	lose	left	left	16	right	risky	no	0	3	0	yes
Medina	18.04.2019	Test	1	17	lose	right	right	17	left	risky	no	0	3	0	yes
Medina	18.04.2019	Test	1	18	win	left	right	18	right	safe	NA	6	3	3	yes
Medina	18.04.2019	Test	1	19	win	right	left	19	right	risky	yes	6	3	6	yes
Medina	18.04.2019	Test	1	20	win	right	left	20	right	risky	yes	6	3	6	yes
Medina	19.04.2019	Test	2	21	win	right	left	1	right	risky	yes	6	3	6	yes
Medina	19.04.2019	Test	2	22	lose	left	left	2	right	risky	no	0	3	0	yes
Medina	19.04.2019	Test	2	23	lose	right	right	3	right	safe	NA	0	3	3	yes
Medina	19.04.2019	Test	2	24	lose	left	left	4	right	risky	no	0	3	0	yes
Medina	19.04.2019	Test	2	25	win	right	left	5	right	risky	yes	6	3	6	yes
Medina	19.04.2019	Test	2	26	win	left	right	6	right	safe	NA	6	3	3	yes
Medina	19.04.2019	Test	2	27	lose	right	right	7	right	safe	NA	0	3	3	yes
Medina	19.04.2019	Test	2	28	lose	left	left	8	right	risky	no	0	3	0	yes
Medina	19.04.2019	Test	2	29	lose	left	left	9	right	risky	no	0	3	0	yes
Medina	19.04.2019	Test	2	30	win	right	left	10	right	risky	yes	6	3	6	yes
Medina	19.04.2019	Test	2	31	lose	left	left	11	right	risky	no	0	3	0	yes
Medina	19.04.2019	Test	2	32	win	right	left	12	right	risky	yes	6	3	6	yes
Medina	19.04.2019	Test	2	33	win	left	right	13	right	safe	NA	6	3	3	yes
Medina	19.04.2019	Test	2	34	lose	right	right	14	right	safe	NA	0	3	3	yes
Medina	19.04.2019	Test	2	35	lose	right	right	15	right	safe	NA	0	3	3	yes
Medina	19.04.2019	Test	2	36	win	left	right	16	right	safe	NA	6	3	3	yes
Medina	19.04.2019	Test	2	37	win	left	right	17	right	safe	NA	6	3	3	yes
Medina	19.04.2019	Test	2	38	lose	right	right	18	right	safe	NA	0	3	3	yes
Medina	19.04.2019	Test	2	39	win	right	left	19	right	risky	yes	6	3	6	yes
Medina	19.04.2019	Test	2	40	win	left	right	20	right	safe	NA	6	3	3	yes
Medina	20.04.2019	Test	3	41	win	right	left	1	right	risky	yes	6	3	6	yes
Medina	20.04.2019	Test	3	42	win	left	right	2	left	risky	yes	6	3	6	yes
Medina	20.04.2019	Test	3	43	lose	right	right	3	left	risky	no	0	3	0	yes
Medina	20.04.2019	Test	3	44	win	left	right	4	left	risky	yes	6	3	6	yes
Medina	20.04.2019	Test	3	45	win	right	left	5	right	risky	yes	6	3	6	yes
Medina	20.04.2019	Test	3	46	lose	right	right	6	left	risky	no	0	3	0	yes
Medina	20.04.2019	Test	3	47	lose	left	left	7	right	risky	no	0	3	0	yes
Medina	20.04.2019	Test	3	48	win	left	right	8	left	risky	yes	6	3	6	yes
Medina	20.04.2019	Test	3	49	win	left	right	9	left	risky	yes	6	3	6	yes
Medina	20.04.2019	Test	3	50	lose	left	left	10	right	risky	no	0	3	0	yes
Medina	20.04.2019	Test	3	51	win	left	right	11	left	risky	yes	6	3	6	yes
Medina	20.04.2019	Test	3	52	lose	right	right	12	left	risky	no	0	3	0	yes
Medina	20.04.2019	Test	3	53	lose	right	right	13	left	risky	no	0	3	0	yes
Medina	20.04.2019	Test	3	54	lose	left	left	14	right	risky	no	0	3	0	yes
Medina	20.04.2019	Test	3	55	win	right	left	15	right	risky	yes	6	3	6	yes
Medina	20.04.2019	Test	3	56	lose	left	left	16	right	risky	no	0	3	0	yes
Medina	20.04.2019	Test	3	57	win	right	left	17	right	risky	yes	6	3	6	yes
Medina	20.04.2019	Test	3	58	lose	right	right	18	left	risky	no	0	3	0	yes
Medina	20.04.2019	Test	3	59	win	right	left	19	right	risky	yes	6	3	6	yes
Medina	20.04.2019	Test	3	60	lose	left	left	20	right	risky	no	0	3	0	yes
Nakuu	09.05.2019	Test	1	1	lose	right	right	1	left	risky	no	0	3	0	slight
Nakuu	09.05.2019	Test	1	2	win	left	right	2	right	safe	NA	6	3	3	slight
Nakuu	09.05.2019	Test	1	3	lose	right	right	3	left	risky	no	0	3	0	slight
Nakuu	09.05.2019	Test	1	4	lose	left	left	4	right	risky	no	0	3	0	slight
Nakuu	09.05.2019	Test	1	5	win	left	right	5	right	safe	NA	6	3	3	slight
Nakuu	09.05.2019	Test	1	6	lose	right	right	6	right	safe	NA	0	3	3	slight
Nakuu	09.05.2019	Test	1	7	win	right	left	7	left	safe	NA	6	3	3	slight
Nakuu	09.05.2019	Test	1	8	lose	left	left	8	left	safe	NA	0	3	3	slight
Nakuu	09.05.2019	Test	1	9	win	right	left	9	left	safe	NA	6	3	3	slight
Nakuu	09.05.2019	Test	1	10	win	left	right	10	left	risky	yes	6	3	6	slight
Nakuu	09.05.2019	Test	1	11	lose	left	left	11	left	safe	NA	0	3	3	slight
Nakuu	09.05.2019	Test	1	12	lose	left	left	12	left	safe	NA	0	3	3	slight
Nakuu	09.05.2019	Test	1	13	win	left	right	13	left	risky	yes	6	3	6	slight
Nakuu	09.05.2019	Test	1	14	win	right	left	14	left	safe	NA	6	3	3	slight
Nakuu	09.05.2019	Test	1	15	lose	right	right	15	left	risky	no	0	3	0	slight
Nakuu	09.05.2019	Test	1	16	lose	left	left	16	left	safe	NA	0	3	3	slight
Nakuu	09.05.2019	Test	1	17	lose	right	right	17	left	risky	no	0	3	0	slight
Nakuu	09.05.2019	Test	1	18	win	left	right	18	left	risky	yes	6	3	6	slight
Nakuu	09.05.2019	Test	1	19	win	right	left	19	left	safe	NA	6	3	3	slight
Nakuu	09.05.2019	Test	1	20	win	right	left	20	left	safe	NA	6	3	3	slight
Nakuu	10.05.2019	Test	2	21	win	right	left	1	left	safe	NA	6	3	3	slight
Nakuu	10.05.2019	Test	2	22	lose	left	left	2	right	risky	no	0	3	0	slight
Nakuu	10.05.2019	Test	2	23	lose	right	right	3	right	safe	NA	0	3	3	slight
Nakuu	10.05.2019	Test	2	24	lose	left	left	4	right	risky	no	0	3	0	slight
Nakuu	10.05.2019	Test	2	25	win	right	left	5	right	risky	yes	6	3	6	slight
Nakuu	10.05.2019	Test	2	26	win	left	right	6	left	risky	yes	6	3	6	slight
Nakuu	10.05.2019	Test	2	27	lose	right	right	7	right	safe	NA	0	3	3	slight
Nakuu	10.05.2019	Test	2	28	lose	left	left	8	left	safe	NA	0	3	3	slight
Nakuu	10.05.2019	Test	2	29	lose	left	left	9	left	safe	NA	0	3	3	slight
Nakuu	10.05.2019	Test	2	30	win	right	left	10	left	safe	NA	6	3	3	slight
Nakuu	10.05.2019	Test	2	31	lose	left	left	11	left	safe	NA	0	3	3	slight
Nakuu	10.05.2019	Test	2	32	win	right	left	12	left	safe	NA	6	3	3	slight
Nakuu	10.05.2019	Test	2	33	win	left	right	13	left	risky	yes	6	3	6	slight
Nakuu	10.05.2019	Test	2	34	lose	right	right	14	left	risky	no	0	3	0	slight
Nakuu	10.05.2019	Test	2	35	lose	right	right	15	left	risky	no	0	3	0	slight
Nakuu	10.05.2019	Test	2	36	win	left	right	16	right	safe	NA	6	3	3	slight
Nakuu	10.05.2019	Test	2	37	win	left	right	17	left	risky	yes	6	3	6	slight
Nakuu	10.05.2019	Test	2	38	lose	right	right	18	left	risky	no	0	3	0	slight
Nakuu	10.05.2019	Test	2	39	win	right	left	19	left	safe	NA	6	3	3	slight
Nakuu	10.05.2019	Test	2	40	win	left	right	20	right	safe	NA	6	3	3	slight
Nakuu	11.05.2019	Test	3	41	win	right	left	1	left	safe	NA	6	3	3	slight
Nakuu	11.05.2019	Test	3	42	win	left	right	2	right	safe	NA	6	3	3	slight
Nakuu	11.05.2019	Test	3	43	lose	right	right	3	right	safe	NA	0	3	3	slight
Nakuu	11.05.2019	Test	3	44	win	left	right	4	right	safe	NA	6	3	3	slight
Nakuu	11.05.2019	Test	3	45	win	right	left	5	right	risky	yes	6	3	6	slight
Nakuu	11.05.2019	Test	3	46	lose	right	right	6	left	risky	no	0	3	0	slight
Nakuu	11.05.2019	Test	3	47	lose	left	left	7	right	risky	no	0	3	0	slight
Nakuu	11.05.2019	Test	3	48	win	left	right	8	left	risky	yes	6	3	6	slight
Nakuu	11.05.2019	Test	3	49	win	left	right	9	left	risky	yes	6	3	6	slight
Nakuu	11.05.2019	Test	3	50	lose	left	left	10	left	safe	NA	0	3	3	slight
Nakuu	11.05.2019	Test	3	51	win	left	right	11	right	safe	NA	6	3	3	slight
Nakuu	11.05.2019	Test	3	52	lose	right	right	12	left	risky	no	0	3	0	slight
Nakuu	11.05.2019	Test	3	53	lose	right	right	13	left	risky	no	0	3	0	slight
Nakuu	11.05.2019	Test	3	54	lose	left	left	14	right	risky	no	0	3	0	slight
Nakuu	11.05.2019	Test	3	55	win	right	left	15	right	risky	yes	6	3	6	slight
Nakuu	11.05.2019	Test	3	56	lose	left	left	16	left	safe	NA	0	3	3	slight
Nakuu	11.05.2019	Test	3	57	win	right	left	17	left	safe	NA	6	3	3	slight
Nakuu	11.05.2019	Test	3	58	lose	right	right	18	right	safe	NA	0	3	3	slight
Nakuu	11.05.2019	Test	3	59	win	right	left	19	left	safe	NA	6	3	3	slight
Nakuu	11.05.2019	Test	3	60	lose	left	left	20	right	risky	no	0	3	0	slight
Namukisa	24.04.2019	Test	1	1	lose	right	right	1	right	safe	NA	0	3	3	no
Namukisa	24.04.2019	Test	1	2	win	left	right	2	right	safe	NA	6	3	3	no
Namukisa	24.04.2019	Test	1	3	lose	right	right	3	left	risky	no	0	3	0	no
Namukisa	24.04.2019	Test	1	4	lose	left	left	4	right	risky	no	0	3	0	no
Namukisa	24.04.2019	Test	1	5	win	left	right	5	right	safe	NA	6	3	3	no
Namukisa	24.04.2019	Test	1	6	lose	right	right	6	left	risky	no	0	3	0	no
Namukisa	24.04.2019	Test	1	7	win	right	left	7	right	risky	yes	6	3	6	no
Namukisa	24.04.2019	Test	1	8	lose	left	left	8	right	risky	no	0	3	0	no
Namukisa	24.04.2019	Test	1	9	win	right	left	9	right	risky	yes	6	3	6	no
Namukisa	24.04.2019	Test	1	10	win	left	right	10	right	safe	NA	6	3	3	no
Namukisa	24.04.2019	Test	1	11	lose	left	left	11	right	risky	no	0	3	0	no
Namukisa	24.04.2019	Test	1	12	lose	left	left	12	left	safe	NA	0	3	3	no
Namukisa	24.04.2019	Test	1	13	win	left	right	13	left	risky	yes	6	3	6	no
Namukisa	24.04.2019	Test	1	14	win	right	left	14	right	risky	yes	6	3	6	no
Namukisa	24.04.2019	Test	1	15	lose	right	right	15	right	safe	NA	0	3	3	no
Namukisa	24.04.2019	Test	1	16	lose	left	left	16	right	risky	no	0	3	0	no
Namukisa	24.04.2019	Test	1	17	lose	right	right	17	right	safe	NA	0	3	3	no
Namukisa	24.04.2019	Test	1	18	win	left	right	18	left	risky	yes	6	3	6	no
Namukisa	24.04.2019	Test	1	19	win	right	left	19	left	safe	NA	6	3	3	no
Namukisa	24.04.2019	Test	1	20	win	right	left	20	left	safe	NA	6	3	3	no
Namukisa	25.04.2019	Test	2	21	win	right	left	1	right	risky	yes	6	3	6	no
Namukisa	25.04.2019	Test	2	22	lose	left	left	2	left	safe	NA	0	3	3	no
Namukisa	25.04.2019	Test	2	23	lose	right	right	3	left	risky	no	0	3	0	no
Namukisa	25.04.2019	Test	2	24	lose	left	left	4	right	risky	no	0	3	0	no
Namukisa	25.04.2019	Test	2	25	win	right	left	5	right	risky	yes	6	3	6	no
Namukisa	25.04.2019	Test	2	26	win	left	right	6	left	risky	yes	6	3	6	no
Namukisa	25.04.2019	Test	2	27	lose	right	right	7	left	risky	no	0	3	0	no
Namukisa	25.04.2019	Test	2	28	lose	left	left	8	left	safe	NA	0	3	3	no
Namukisa	25.04.2019	Test	2	29	lose	left	left	9	left	safe	NA	0	3	3	no
Namukisa	25.04.2019	Test	2	30	win	right	left	10	left	safe	NA	6	3	3	no
Namukisa	25.04.2019	Test	2	31	lose	left	left	11	right	risky	no	0	3	0	no
Namukisa	25.04.2019	Test	2	32	win	right	left	12	left	safe	NA	6	3	3	no
Namukisa	25.04.2019	Test	2	33	win	left	right	13	right	safe	NA	6	3	3	no
Namukisa	25.04.2019	Test	2	34	lose	right	right	14	left	risky	no	0	3	0	no
Namukisa	25.04.2019	Test	2	35	lose	right	right	15	left	risky	no	0	3	0	no
Namukisa	25.04.2019	Test	2	36	win	left	right	16	right	safe	NA	6	3	3	no
Namukisa	25.04.2019	Test	2	37	win	left	right	17	right	safe	NA	6	3	3	no
Namukisa	25.04.2019	Test	2	38	lose	right	right	18	right	safe	NA	0	3	3	no
Namukisa	25.04.2019	Test	2	39	win	right	left	19	right	risky	yes	6	3	6	no
Namukisa	25.04.2019	Test	2	40	win	left	right	20	left	risky	yes	6	3	6	no
Namukisa	27.04.2019	Test	3	41	win	right	left	1	left	safe	NA	6	3	3	no
Namukisa	27.04.2019	Test	3	42	win	left	right	2	right	safe	NA	6	3	3	no
Namukisa	27.04.2019	Test	3	43	lose	right	right	3	right	safe	NA	0	3	3	no
Namukisa	27.04.2019	Test	3	44	win	left	right	4	left	risky	yes	6	3	6	no
Namukisa	27.04.2019	Test	3	45	win	right	left	5	right	risky	yes	6	3	6	no
Namukisa	27.04.2019	Test	3	46	lose	right	right	6	right	safe	NA	0	3	3	no
Namukisa	27.04.2019	Test	3	47	lose	left	left	7	right	risky	no	0	3	0	no
Namukisa	27.04.2019	Test	3	48	win	left	right	8	left	risky	yes	6	3	6	no
Namukisa	27.04.2019	Test	3	49	win	left	right	9	left	risky	yes	6	3	6	no
Namukisa	27.04.2019	Test	3	50	lose	left	left	10	right	risky	no	0	3	0	no
Namukisa	27.04.2019	Test	3	51	win	left	right	11	right	safe	NA	6	3	3	no
Namukisa	27.04.2019	Test	3	52	lose	right	right	12	left	risky	no	0	3	0	no
Namukisa	27.04.2019	Test	3	53	lose	right	right	13	left	risky	no	0	3	0	no
Namukisa	27.04.2019	Test	3	54	lose	left	left	14	left	safe	NA	0	3	3	no
Namukisa	27.04.2019	Test	3	55	win	right	left	15	left	safe	NA	6	3	3	no
Namukisa	27.04.2019	Test	3	56	lose	left	left	16	left	safe	NA	0	3	3	no
Namukisa	27.04.2019	Test	3	57	win	right	left	17	left	safe	NA	6	3	3	no
Namukisa	27.04.2019	Test	3	58	lose	right	right	18	right	safe	NA	0	3	3	no
Namukisa	27.04.2019	Test	3	59	win	right	left	19	left	safe	NA	6	3	3	no
Namukisa	27.04.2019	Test	3	60	lose	left	left	20	left	safe	NA	0	3	3	no
Nani	13.04.2019	Test	1	1	lose	right	right	1	left	risky	no	0	3	0	slight
Nani	13.04.2019	Test	1	2	win	left	right	2	right	safe	NA	6	3	3	slight
Nani	13.04.2019	Test	1	3	lose	right	right	3	right	safe	NA	0	3	3	slight
Nani	13.04.2019	Test	1	4	lose	left	left	4	right	risky	no	0	3	0	slight
Nani	13.04.2019	Test	1	5	win	left	right	5	right	safe	NA	6	3	3	slight
Nani	13.04.2019	Test	1	6	lose	right	right	6	right	safe	NA	0	3	3	slight
Nani	13.04.2019	Test	1	7	win	right	left	7	left	safe	NA	6	3	3	slight
Nani	13.04.2019	Test	1	8	lose	left	left	8	right	risky	no	0	3	0	slight
Nani	13.04.2019	Test	1	9	win	right	left	9	left	safe	NA	6	3	3	slight
Nani	13.04.2019	Test	1	10	win	left	right	10	right	safe	NA	6	3	3	slight
Nani	13.04.2019	Test	1	11	lose	left	left	11	left	safe	NA	0	3	3	slight
Nani	13.04.2019	Test	1	12	lose	left	left	12	left	safe	NA	0	3	3	slight
Nani	13.04.2019	Test	1	13	win	left	right	13	right	safe	NA	6	3	3	slight
Nani	13.04.2019	Test	1	14	win	right	left	14	left	safe	NA	6	3	3	slight
Nani	13.04.2019	Test	1	15	lose	right	right	15	right	safe	NA	0	3	3	slight
Nani	13.04.2019	Test	1	16	lose	left	left	16	left	safe	NA	0	3	3	slight
Nani	13.04.2019	Test	1	17	lose	right	right	17	right	safe	NA	0	3	3	slight
Nani	13.04.2019	Test	1	18	win	left	right	18	right	safe	NA	6	3	3	slight
Nani	13.04.2019	Test	1	19	win	right	left	19	left	safe	NA	6	3	3	slight
Nani	13.04.2019	Test	1	20	win	right	left	20	left	safe	NA	6	3	3	slight
Nani	17.04.2019	Test	2	21	win	right	left	1	left	safe	NA	6	3	3	slight
Nani	17.04.2019	Test	2	22	lose	left	left	2	left	safe	NA	0	3	3	slight
Nani	17.04.2019	Test	2	23	lose	right	right	3	left	risky	no	0	3	0	slight
Nani	17.04.2019	Test	2	24	lose	left	left	4	left	safe	NA	0	3	3	slight
Nani	17.04.2019	Test	2	25	win	right	left	5	left	safe	NA	6	3	3	slight
Nani	17.04.2019	Test	2	26	win	left	right	6	right	safe	NA	6	3	3	slight
Nani	17.04.2019	Test	2	27	lose	right	right	7	right	safe	NA	0	3	3	slight
Nani	17.04.2019	Test	2	28	lose	left	left	8	left	safe	NA	0	3	3	slight
Nani	17.04.2019	Test	2	29	lose	left	left	9	left	safe	NA	0	3	3	slight
Nani	17.04.2019	Test	2	30	win	right	left	10	left	safe	NA	6	3	3	slight
Nani	17.04.2019	Test	2	31	lose	left	left	11	left	safe	NA	0	3	3	slight
Nani	17.04.2019	Test	2	32	win	right	left	12	left	safe	NA	6	3	3	slight
Nani	17.04.2019	Test	2	33	win	left	right	13	right	safe	NA	6	3	3	slight
Nani	17.04.2019	Test	2	34	lose	right	right	14	right	safe	NA	0	3	3	slight
Nani	17.04.2019	Test	2	35	lose	right	right	15	right	safe	NA	0	3	3	slight
Nani	17.04.2019	Test	2	36	win	left	right	16	right	safe	NA	6	3	3	slight
Nani	17.04.2019	Test	2	37	win	left	right	17	right	safe	NA	6	3	3	slight
Nani	17.04.2019	Test	2	38	lose	right	right	18	right	safe	NA	0	3	3	slight
Nani	17.04.2019	Test	2	39	win	right	left	19	right	risky	yes	6	3	6	slight
Nani	17.04.2019	Test	2	40	win	left	right	20	right	safe	NA	6	3	3	slight
Nani	18.04.2019	Test	3	41	win	right	left	1	left	safe	NA	6	3	3	slight
Nani	18.04.2019	Test	3	42	win	left	right	2	left	risky	yes	6	3	6	slight
Nani	18.04.2019	Test	3	43	lose	right	right	3	left	risky	no	0	3	0	slight
Nani	18.04.2019	Test	3	44	win	left	right	4	left	risky	yes	6	3	6	slight
Nani	18.04.2019	Test	3	45	win	right	left	5	left	safe	NA	6	3	3	slight
Nani	18.04.2019	Test	3	46	lose	right	right	6	right	safe	NA	0	3	3	slight
Nani	18.04.2019	Test	3	47	lose	left	left	7	left	safe	NA	0	3	3	slight
Nani	18.04.2019	Test	3	48	win	left	right	8	left	risky	yes	6	3	6	slight
Nani	18.04.2019	Test	3	49	win	left	right	9	right	safe	NA	6	3	3	slight
Nani	18.04.2019	Test	3	50	lose	left	left	10	left	safe	NA	0	3	3	slight
Nani	18.04.2019	Test	3	51	win	left	right	11	left	risky	yes	6	3	6	slight
Nani	18.04.2019	Test	3	52	lose	right	right	12	right	safe	NA	0	3	3	slight
Nani	18.04.2019	Test	3	53	lose	right	right	13	right	safe	NA	0	3	3	slight
Nani	18.04.2019	Test	3	54	lose	left	left	14	left	safe	NA	0	3	3	slight
Nani	18.04.2019	Test	3	55	win	right	left	15	left	safe	NA	6	3	3	slight
Nani	18.04.2019	Test	3	56	lose	left	left	16	left	safe	NA	0	3	3	slight
Nani	18.04.2019	Test	3	57	win	right	left	17	left	safe	NA	6	3	3	slight
Nani	18.04.2019	Test	3	58	lose	right	right	18	right	safe	NA	0	3	3	slight
Nani	18.04.2019	Test	3	59	win	right	left	19	left	safe	NA	6	3	3	slight
Nani	18.04.2019	Test	3	60	lose	left	left	20	left	safe	NA	0	3	3	slight
Nkuumwa	08.04.2019	Test	1	1	lose	right	right	1	right	safe	NA	0	3	3	no
Nkuumwa	08.04.2019	Test	1	2	win	left	right	2	right	safe	NA	6	3	3	no
Nkuumwa	08.04.2019	Test	1	3	lose	right	right	3	right	safe	NA	0	3	3	no
Nkuumwa	08.04.2019	Test	1	4	lose	left	left	4	left	safe	NA	0	3	3	no
Nkuumwa	08.04.2019	Test	1	5	win	left	right	5	right	safe	NA	6	3	3	no
Nkuumwa	08.04.2019	Test	1	6	lose	right	right	6	right	safe	NA	0	3	3	no
Nkuumwa	08.04.2019	Test	1	7	win	right	left	7	left	safe	NA	6	3	3	no
Nkuumwa	08.04.2019	Test	1	8	lose	left	left	8	left	safe	NA	0	3	3	no
Nkuumwa	08.04.2019	Test	1	9	win	right	left	9	left	safe	NA	6	3	3	no
Nkuumwa	08.04.2019	Test	1	10	win	left	right	10	right	safe	NA	6	3	3	no
Nkuumwa	08.04.2019	Test	1	11	lose	left	left	11	left	safe	NA	0	3	3	no
Nkuumwa	08.04.2019	Test	1	12	lose	left	left	12	left	safe	NA	0	3	3	no
Nkuumwa	08.04.2019	Test	1	13	win	left	right	13	right	safe	NA	6	3	3	no
Nkuumwa	08.04.2019	Test	1	14	win	right	left	14	left	safe	NA	6	3	3	no
Nkuumwa	08.04.2019	Test	1	15	lose	right	right	15	left	risky	no	0	3	0	no
Nkuumwa	08.04.2019	Test	1	16	lose	left	left	16	left	safe	NA	0	3	3	no
Nkuumwa	08.04.2019	Test	1	17	lose	right	right	17	right	safe	NA	0	3	3	no
Nkuumwa	08.04.2019	Test	1	18	win	left	right	18	right	safe	NA	6	3	3	no
Nkuumwa	08.04.2019	Test	1	19	win	right	left	19	left	safe	NA	6	3	3	no
Nkuumwa	08.04.2019	Test	1	20	win	right	left	20	left	safe	NA	6	3	3	no
Nkuumwa	09.04.2019	Test	2	21	win	right	left	1	left	safe	NA	6	3	3	no
Nkuumwa	09.04.2019	Test	2	22	lose	left	left	2	left	safe	NA	0	3	3	no
Nkuumwa	09.04.2019	Test	2	23	lose	right	right	3	right	safe	NA	0	3	3	no
Nkuumwa	09.04.2019	Test	2	24	lose	left	left	4	left	safe	NA	0	3	3	no
Nkuumwa	09.04.2019	Test	2	25	win	right	left	5	left	safe	NA	6	3	3	no
Nkuumwa	09.04.2019	Test	2	26	win	left	right	6	right	safe	NA	6	3	3	no
Nkuumwa	09.04.2019	Test	2	27	lose	right	right	7	right	safe	NA	0	3	3	no
Nkuumwa	09.04.2019	Test	2	28	lose	left	left	8	left	safe	NA	0	3	3	no
Nkuumwa	09.04.2019	Test	2	29	lose	left	left	9	left	safe	NA	0	3	3	no
Nkuumwa	09.04.2019	Test	2	30	win	right	left	10	left	safe	NA	6	3	3	no
Nkuumwa	09.04.2019	Test	2	31	lose	left	left	11	left	safe	NA	0	3	3	no
Nkuumwa	09.04.2019	Test	2	32	win	right	left	12	left	safe	NA	6	3	3	no
Nkuumwa	09.04.2019	Test	2	33	win	left	right	13	right	safe	NA	6	3	3	no
Nkuumwa	09.04.2019	Test	2	34	lose	right	right	14	right	safe	NA	0	3	3	no
Nkuumwa	09.04.2019	Test	2	35	lose	right	right	15	left	risky	no	0	3	0	no
Nkuumwa	09.04.2019	Test	2	36	win	left	right	16	right	safe	NA	6	3	3	no
Nkuumwa	09.04.2019	Test	2	37	win	left	right	17	left	risky	yes	6	3	6	no
Nkuumwa	09.04.2019	Test	2	38	lose	right	right	18	left	risky	no	0	3	0	no
Nkuumwa	09.04.2019	Test	2	39	win	right	left	19	left	safe	NA	6	3	3	no
Nkuumwa	09.04.2019	Test	2	40	win	left	right	20	right	safe	NA	6	3	3	no
Nkuumwa	10.04.2019	Test	3	41	win	right	left	1	left	safe	NA	6	3	3	no
Nkuumwa	10.04.2019	Test	3	42	win	left	right	2	right	safe	NA	6	3	3	no
Nkuumwa	10.04.2019	Test	3	43	lose	right	right	3	right	safe	NA	0	3	3	no
Nkuumwa	10.04.2019	Test	3	44	win	left	right	4	left	risky	yes	6	3	6	no
Nkuumwa	10.04.2019	Test	3	45	win	right	left	5	left	safe	NA	6	3	3	no
Nkuumwa	10.04.2019	Test	3	46	lose	right	right	6	right	safe	NA	0	3	3	no
Nkuumwa	10.04.2019	Test	3	47	lose	left	left	7	left	safe	NA	0	3	3	no
Nkuumwa	10.04.2019	Test	3	48	win	left	right	8	right	safe	NA	6	3	3	no
Nkuumwa	10.04.2019	Test	3	49	win	left	right	9	right	safe	NA	6	3	3	no
Nkuumwa	10.04.2019	Test	3	50	lose	left	left	10	left	safe	NA	0	3	3	no
Nkuumwa	10.04.2019	Test	3	51	win	left	right	11	right	safe	NA	6	3	3	no
Nkuumwa	10.04.2019	Test	3	52	lose	right	right	12	right	safe	NA	0	3	3	no
Nkuumwa	10.04.2019	Test	3	53	lose	right	right	13	right	safe	NA	0	3	3	no
Nkuumwa	10.04.2019	Test	3	54	lose	left	left	14	left	safe	NA	0	3	3	no
Nkuumwa	10.04.2019	Test	3	55	win	right	left	15	left	safe	NA	6	3	3	no
Nkuumwa	10.04.2019	Test	3	56	lose	left	left	16	left	safe	NA	0	3	3	no
Nkuumwa	10.04.2019	Test	3	57	win	right	left	17	left	safe	NA	6	3	3	no
Nkuumwa	10.04.2019	Test	3	58	lose	right	right	18	right	safe	NA	0	3	3	no
Nkuumwa	10.04.2019	Test	3	59	win	right	left	19	left	safe	NA	6	3	3	no
Nkuumwa	10.04.2019	Test	3	60	lose	left	left	20	left	safe	NA	0	3	3	no
Pasa	08.04.2019	Test	1	1	lose	right	right	1	right	safe	NA	0	3	3	no
Pasa	08.04.2019	Test	1	2	win	left	right	2	right	safe	NA	6	3	3	no
Pasa	08.04.2019	Test	1	3	lose	right	right	3	left	risky	no	0	3	0	no
Pasa	08.04.2019	Test	1	4	lose	left	left	4	left	safe	NA	0	3	3	no
Pasa	08.04.2019	Test	1	5	win	left	right	5	left	risky	yes	6	3	6	no
Pasa	08.04.2019	Test	1	6	lose	right	right	6	left	risky	no	0	3	0	no
Pasa	08.04.2019	Test	1	7	win	right	left	7	left	safe	NA	6	3	3	no
Pasa	08.04.2019	Test	1	8	lose	left	left	8	left	safe	NA	0	3	3	no
Pasa	08.04.2019	Test	1	9	win	right	left	9	left	safe	NA	6	3	3	no
Pasa	08.04.2019	Test	1	10	win	left	right	10	right	safe	NA	6	3	3	no
Pasa	08.04.2019	Test	1	11	lose	left	left	11	right	risky	no	0	3	0	no
Pasa	08.04.2019	Test	1	12	lose	left	left	12	right	risky	no	0	3	0	no
Pasa	08.04.2019	Test	1	13	win	left	right	13	right	safe	NA	6	3	3	no
Pasa	08.04.2019	Test	1	14	win	right	left	14	left	safe	NA	6	3	3	no
Pasa	08.04.2019	Test	1	15	lose	right	right	15	right	safe	NA	0	3	3	no
Pasa	08.04.2019	Test	1	16	lose	left	left	16	right	risky	no	0	3	0	no
Pasa	08.04.2019	Test	1	17	lose	right	right	17	right	safe	NA	0	3	3	no
Pasa	08.04.2019	Test	1	18	win	left	right	18	right	safe	NA	6	3	3	no
Pasa	08.04.2019	Test	1	19	win	right	left	19	left	safe	NA	6	3	3	no
Pasa	08.04.2019	Test	1	20	win	right	left	20	left	safe	NA	6	3	3	no
Pasa	09.04.2019	Test	2	21	win	right	left	1	left	safe	NA	6	3	3	no
Pasa	09.04.2019	Test	2	22	lose	left	left	2	right	risky	no	0	3	0	no
Pasa	09.04.2019	Test	2	23	lose	right	right	3	right	safe	NA	0	3	3	no
Pasa	09.04.2019	Test	2	24	lose	left	left	4	left	safe	NA	0	3	3	no
Pasa	09.04.2019	Test	2	25	win	right	left	5	right	risky	yes	6	3	6	no
Pasa	09.04.2019	Test	2	26	win	left	right	6	right	safe	NA	6	3	3	no
Pasa	09.04.2019	Test	2	27	lose	right	right	7	right	safe	NA	0	3	3	no
Pasa	09.04.2019	Test	2	28	lose	left	left	8	right	risky	no	0	3	0	no
Pasa	09.04.2019	Test	2	29	lose	left	left	9	right	risky	no	0	3	0	no
Pasa	09.04.2019	Test	2	30	win	right	left	10	right	risky	yes	6	3	6	no
Pasa	09.04.2019	Test	2	31	lose	left	left	11	left	safe	NA	0	3	3	no
Pasa	09.04.2019	Test	2	32	win	right	left	12	left	safe	NA	6	3	3	no
Pasa	09.04.2019	Test	2	33	win	left	right	13	right	safe	NA	6	3	3	no
Pasa	09.04.2019	Test	2	34	lose	right	right	14	right	safe	NA	0	3	3	no
Pasa	09.04.2019	Test	2	35	lose	right	right	15	right	safe	NA	0	3	3	no
Pasa	09.04.2019	Test	2	36	win	left	right	16	left	risky	yes	6	3	6	no
Pasa	09.04.2019	Test	2	37	win	left	right	17	left	risky	yes	6	3	6	no
Pasa	09.04.2019	Test	2	38	lose	right	right	18	right	safe	NA	0	3	3	no
Pasa	09.04.2019	Test	2	39	win	right	left	19	right	risky	yes	6	3	6	no
Pasa	09.04.2019	Test	2	40	win	left	right	20	right	safe	NA	6	3	3	no
Pasa	10.04.2019	Test	3	41	win	right	left	1	right	risky	yes	6	3	6	no
Pasa	10.04.2019	Test	3	42	win	left	right	2	right	safe	NA	6	3	3	no
Pasa	10.04.2019	Test	3	43	lose	right	right	3	left	risky	no	0	3	0	no
Pasa	10.04.2019	Test	3	44	win	left	right	4	right	safe	NA	6	3	3	no
Pasa	10.04.2019	Test	3	45	win	right	left	5	left	safe	NA	6	3	3	no
Pasa	10.04.2019	Test	3	46	lose	right	right	6	right	safe	NA	0	3	3	no
Pasa	10.04.2019	Test	3	47	lose	left	left	7	left	safe	NA	0	3	3	no
Pasa	10.04.2019	Test	3	48	win	left	right	8	left	risky	yes	6	3	6	no
Pasa	10.04.2019	Test	3	49	win	left	right	9	right	safe	NA	6	3	3	no
Pasa	10.04.2019	Test	3	50	lose	left	left	10	left	safe	NA	0	3	3	no
Pasa	10.04.2019	Test	3	51	win	left	right	11	right	safe	NA	6	3	3	no
Pasa	10.04.2019	Test	3	52	lose	right	right	12	left	risky	no	0	3	0	no
Pasa	10.04.2019	Test	3	53	lose	right	right	13	right	safe	NA	0	3	3	no
Pasa	10.04.2019	Test	3	54	lose	left	left	14	left	safe	NA	0	3	3	no
Pasa	10.04.2019	Test	3	55	win	right	left	15	left	safe	NA	6	3	3	no
Pasa	10.04.2019	Test	3	56	lose	left	left	16	left	safe	NA	0	3	3	no
Pasa	10.04.2019	Test	3	57	win	right	left	17	left	safe	NA	6	3	3	no
Pasa	10.04.2019	Test	3	58	lose	right	right	18	right	safe	NA	0	3	3	no
Pasa	10.04.2019	Test	3	59	win	right	left	19	right	risky	yes	6	3	6	no
Pasa	10.04.2019	Test	3	60	lose	left	left	20	left	safe	NA	0	3	3	no
Rambo	11.05.2019	Test	1	1	lose	right	right	1	left	risky	no	0	3	0	no
Rambo	11.05.2019	Test	1	2	win	left	right	2	left	risky	yes	6	3	6	no
Rambo	11.05.2019	Test	1	3	lose	right	right	3	left	risky	no	0	3	0	no
Rambo	11.05.2019	Test	1	4	lose	left	left	4	right	risky	no	0	3	0	no
Rambo	11.05.2019	Test	1	5	win	left	right	5	left	risky	yes	6	3	6	no
Rambo	11.05.2019	Test	1	6	lose	right	right	6	left	risky	no	0	3	0	no
Rambo	11.05.2019	Test	1	7	win	right	left	7	right	risky	yes	6	3	6	no
Rambo	11.05.2019	Test	1	8	lose	left	left	8	right	risky	no	0	3	0	no
Rambo	11.05.2019	Test	1	9	win	right	left	9	left	safe	NA	6	3	3	no
Rambo	11.05.2019	Test	1	10	win	left	right	10	left	risky	yes	6	3	6	no
Rambo	11.05.2019	Test	1	11	lose	left	left	11	right	risky	no	0	3	0	no
Rambo	11.05.2019	Test	1	12	lose	left	left	12	right	risky	no	0	3	0	no
Rambo	11.05.2019	Test	1	13	win	left	right	13	left	risky	yes	6	3	6	no
Rambo	11.05.2019	Test	1	14	win	right	left	14	right	risky	yes	6	3	6	no
Rambo	11.05.2019	Test	1	15	lose	right	right	15	left	risky	no	0	3	0	no
Rambo	11.05.2019	Test	1	16	lose	left	left	16	left	safe	NA	0	3	3	no
Rambo	11.05.2019	Test	1	17	lose	right	right	17	left	risky	no	0	3	0	no
Rambo	11.05.2019	Test	1	18	win	left	right	18	left	risky	yes	6	3	6	no
Rambo	11.05.2019	Test	1	19	win	right	left	19	left	safe	NA	6	3	3	no
Rambo	11.05.2019	Test	1	20	win	right	left	20	right	risky	yes	6	3	6	no
Rambo	12.05.2019	Test	2	21	win	right	left	1	right	risky	yes	6	3	6	no
Rambo	12.05.2019	Test	2	22	lose	left	left	2	right	risky	no	0	3	0	no
Rambo	12.05.2019	Test	2	23	lose	right	right	3	left	risky	no	0	3	0	no
Rambo	12.05.2019	Test	2	24	lose	left	left	4	right	risky	no	0	3	0	no
Rambo	12.05.2019	Test	2	25	win	right	left	5	right	risky	yes	6	3	6	no
Rambo	12.05.2019	Test	2	26	win	left	right	6	left	risky	yes	6	3	6	no
Rambo	12.05.2019	Test	2	27	lose	right	right	7	left	risky	no	0	3	0	no
Rambo	12.05.2019	Test	2	28	lose	left	left	8	right	risky	no	0	3	0	no
Rambo	12.05.2019	Test	2	29	lose	left	left	9	left	safe	NA	0	3	3	no
Rambo	12.05.2019	Test	2	30	win	right	left	10	right	risky	yes	6	3	6	no
Rambo	12.05.2019	Test	2	31	lose	left	left	11	right	risky	no	0	3	0	no
Rambo	12.05.2019	Test	2	32	win	right	left	12	right	risky	yes	6	3	6	no
Rambo	12.05.2019	Test	2	33	win	left	right	13	left	risky	yes	6	3	6	no
Rambo	12.05.2019	Test	2	34	lose	right	right	14	left	risky	no	0	3	0	no
Rambo	12.05.2019	Test	2	35	lose	right	right	15	left	risky	no	0	3	0	no
Rambo	12.05.2019	Test	2	36	win	left	right	16	left	risky	yes	6	3	6	no
Rambo	12.05.2019	Test	2	37	win	left	right	17	left	risky	yes	6	3	6	no
Rambo	12.05.2019	Test	2	38	lose	right	right	18	left	risky	no	0	3	0	no
Rambo	12.05.2019	Test	2	39	win	right	left	19	right	risky	yes	6	3	6	no
Rambo	12.05.2019	Test	2	40	win	left	right	20	left	risky	yes	6	3	6	no
Rambo	12.05.2019	Test	3	41	win	right	left	1	right	risky	yes	6	3	6	no
Rambo	12.05.2019	Test	3	42	win	left	right	2	left	risky	yes	6	3	6	no
Rambo	12.05.2019	Test	3	43	lose	right	right	3	left	risky	no	0	3	0	no
Rambo	12.05.2019	Test	3	44	win	left	right	4	left	risky	yes	6	3	6	no
Rambo	12.05.2019	Test	3	45	win	right	left	5	right	risky	yes	6	3	6	no
Rambo	12.05.2019	Test	3	46	lose	right	right	6	left	risky	no	0	3	0	no
Rambo	12.05.2019	Test	3	47	lose	left	left	7	right	risky	no	0	3	0	no
Rambo	12.05.2019	Test	3	48	win	left	right	8	left	risky	yes	6	3	6	no
Rambo	12.05.2019	Test	3	49	win	left	right	9	left	risky	yes	6	3	6	no
Rambo	12.05.2019	Test	3	50	lose	left	left	10	right	risky	no	0	3	0	no
Rambo	12.05.2019	Test	3	51	win	left	right	11	left	risky	yes	6	3	6	no
Rambo	12.05.2019	Test	3	52	lose	right	right	12	left	risky	no	0	3	0	no
Rambo	12.05.2019	Test	3	53	lose	right	right	13	left	risky	no	0	3	0	no
Rambo	12.05.2019	Test	3	54	lose	left	left	14	right	risky	no	0	3	0	no
Rambo	12.05.2019	Test	3	55	win	right	left	15	right	risky	yes	6	3	6	no
Rambo	12.05.2019	Test	3	56	lose	left	left	16	right	risky	no	0	3	0	no
Rambo	12.05.2019	Test	3	57	win	right	left	17	right	risky	yes	6	3	6	no
Rambo	12.05.2019	Test	3	58	lose	right	right	18	left	risky	no	0	3	0	no
Rambo	12.05.2019	Test	3	59	win	right	left	19	left	risky	yes	6	3	6	no
Rambo	12.05.2019	Test	3	60	lose	left	left	20	left	risky	no	0	3	0	no
Sally	10.04.2019	Test	1	1	lose	right	right	1	right	safe	NA	0	3	3	no
Sally	10.04.2019	Test	1	2	win	left	right	2	right	safe	NA	6	3	3	no
Sally	10.04.2019	Test	1	3	lose	right	right	3	right	safe	NA	0	3	3	no
Sally	10.04.2019	Test	1	4	lose	left	left	4	right	risky	no	0	3	0	no
Sally	10.04.2019	Test	1	5	win	left	right	5	right	safe	NA	6	3	3	no
Sally	10.04.2019	Test	1	6	lose	right	right	6	right	safe	NA	0	3	3	no
Sally	10.04.2019	Test	1	7	win	right	left	7	left	safe	NA	6	3	3	no
Sally	10.04.2019	Test	1	8	lose	left	left	8	left	safe	NA	0	3	3	no
Sally	10.04.2019	Test	1	9	win	right	left	9	left	safe	NA	6	3	3	no
Sally	10.04.2019	Test	1	10	win	left	right	10	right	safe	NA	6	3	3	no
Sally	10.04.2019	Test	1	11	lose	left	left	11	left	safe	NA	0	3	3	no
Sally	10.04.2019	Test	1	12	lose	left	left	12	left	safe	NA	0	3	3	no
Sally	10.04.2019	Test	1	13	win	left	right	13	right	safe	NA	6	3	3	no
Sally	10.04.2019	Test	1	14	win	right	left	14	left	safe	NA	6	3	3	no
Sally	10.04.2019	Test	1	15	lose	right	right	15	right	safe	NA	0	3	3	no
Sally	10.04.2019	Test	1	16	lose	left	left	16	left	safe	NA	0	3	3	no
Sally	10.04.2019	Test	1	17	lose	right	right	17	right	safe	NA	0	3	3	no
Sally	10.04.2019	Test	1	18	win	left	right	18	right	safe	NA	6	3	3	no
Sally	10.04.2019	Test	1	19	win	right	left	19	left	safe	NA	6	3	3	no
Sally	10.04.2019	Test	1	20	win	right	left	20	left	safe	NA	6	3	3	no
Sally	12.04.2019	Test	3	21	win	right	left	1	left	safe	NA	6	3	3	no
Sally	12.04.2019	Test	3	22	win	left	right	2	right	safe	NA	6	3	3	no
Sally	12.04.2019	Test	3	23	lose	right	right	3	right	safe	NA	0	3	3	no
Sally	12.04.2019	Test	3	24	win	left	right	4	right	safe	NA	6	3	3	no
Sally	12.04.2019	Test	3	25	win	right	left	5	left	safe	NA	6	3	3	no
Sally	12.04.2019	Test	3	26	lose	right	right	6	left	risky	no	0	3	0	no
Sally	12.04.2019	Test	3	27	lose	left	left	7	left	safe	NA	0	3	3	no
Sally	12.04.2019	Test	3	28	win	left	right	8	left	risky	yes	6	3	6	no
Sally	12.04.2019	Test	3	29	win	left	right	9	right	safe	NA	6	3	3	no
Sally	12.04.2019	Test	3	30	lose	left	left	10	left	safe	NA	0	3	3	no
Sally	12.04.2019	Test	3	31	win	left	right	11	right	safe	NA	6	3	3	no
Sally	12.04.2019	Test	3	32	lose	right	right	12	right	safe	NA	0	3	3	no
Sally	12.04.2019	Test	3	33	lose	right	right	13	right	safe	NA	0	3	3	no
Sally	12.04.2019	Test	3	34	lose	left	left	14	left	safe	NA	0	3	3	no
Sally	12.04.2019	Test	3	35	win	right	left	15	left	safe	NA	6	3	3	no
Sally	12.04.2019	Test	3	36	lose	left	left	16	left	safe	NA	0	3	3	no
Sally	12.04.2019	Test	3	37	win	right	left	17	left	safe	NA	6	3	3	no
Sally	12.04.2019	Test	3	38	lose	right	right	18	left	risky	no	0	3	0	no
Sally	12.04.2019	Test	3	39	win	right	left	19	left	safe	NA	6	3	3	no
Sally	12.04.2019	Test	3	40	lose	left	left	20	left	safe	NA	0	3	3	no
Sally	11.04.2019	Test	2	41	win	right	left	1	left	safe	NA	6	3	3	no
Sally	11.04.2019	Test	2	42	lose	left	left	2	left	safe	NA	0	3	3	no
Sally	11.04.2019	Test	2	43	lose	right	right	3	left	risky	no	0	3	0	no
Sally	11.04.2019	Test	2	44	lose	left	left	4	left	safe	NA	0	3	3	no
Sally	11.04.2019	Test	2	45	win	right	left	5	left	safe	NA	6	3	3	no
Sally	11.04.2019	Test	2	46	win	left	right	6	right	safe	NA	6	3	3	no
Sally	11.04.2019	Test	2	47	lose	right	right	7	right	safe	NA	0	3	3	no
Sally	11.04.2019	Test	2	48	lose	left	left	8	left	safe	NA	0	3	3	no
Sally	11.04.2019	Test	2	49	lose	left	left	9	left	safe	NA	0	3	3	no
Sally	11.04.2019	Test	2	50	win	right	left	10	left	safe	NA	6	3	3	no
Sally	11.04.2019	Test	2	51	lose	left	left	11	left	safe	NA	0	3	3	no
Sally	11.04.2019	Test	2	52	win	right	left	12	left	safe	NA	6	3	3	no
Sally	11.04.2019	Test	2	53	win	left	right	13	right	safe	NA	6	3	3	no
Sally	11.04.2019	Test	2	54	lose	right	right	14	right	safe	NA	0	3	3	no
Sally	11.04.2019	Test	2	55	lose	right	right	15	right	safe	NA	0	3	3	no
Sally	11.04.2019	Test	2	56	win	left	right	16	right	safe	NA	6	3	3	no
Sally	11.04.2019	Test	2	57	win	left	right	17	right	safe	NA	6	3	3	no
Sally	11.04.2019	Test	2	58	lose	right	right	18	right	safe	NA	0	3	3	no
Sally	11.04.2019	Test	2	59	win	right	left	19	left	safe	NA	6	3	3	no
Sally	11.04.2019	Test	2	60	win	left	right	20	right	safe	NA	6	3	3	no
Tumbo	09.05.2019	Test	1	1	lose	right	right	1	left	risky	no	0	3	0	no
Tumbo	09.05.2019	Test	1	2	win	left	right	2	right	safe	NA	6	3	3	no
Tumbo	09.05.2019	Test	1	3	lose	right	right	3	left	risky	no	0	3	0	no
Tumbo	09.05.2019	Test	1	4	lose	left	left	4	left	safe	NA	0	3	3	no
Tumbo	09.05.2019	Test	1	5	win	left	right	5	right	safe	NA	6	3	3	no
Tumbo	09.05.2019	Test	1	6	lose	right	right	6	left	risky	no	0	3	0	no
Tumbo	09.05.2019	Test	1	7	win	right	left	7	left	safe	NA	6	3	3	no
Tumbo	09.05.2019	Test	1	8	lose	left	left	8	left	safe	NA	0	3	3	no
Tumbo	09.05.2019	Test	1	9	win	right	left	9	right	risky	yes	6	3	6	no
Tumbo	09.05.2019	Test	1	10	win	left	right	10	left	risky	yes	6	3	6	no
Tumbo	09.05.2019	Test	1	11	lose	left	left	11	left	safe	NA	0	3	3	no
Tumbo	09.05.2019	Test	1	12	lose	left	left	12	left	safe	NA	0	3	3	no
Tumbo	09.05.2019	Test	1	13	win	left	right	13	left	risky	yes	6	3	6	no
Tumbo	09.05.2019	Test	1	14	win	right	left	14	left	safe	NA	6	3	3	no
Tumbo	09.05.2019	Test	1	15	lose	right	right	15	left	risky	no	0	3	0	no
Tumbo	09.05.2019	Test	1	16	lose	left	left	16	left	safe	NA	0	3	3	no
Tumbo	09.05.2019	Test	1	17	lose	right	right	17	right	safe	NA	0	3	3	no
Tumbo	09.05.2019	Test	1	18	win	left	right	18	left	risky	yes	6	3	6	no
Tumbo	09.05.2019	Test	1	19	win	right	left	19	right	risky	yes	6	3	6	no
Tumbo	09.05.2019	Test	1	20	win	right	left	20	right	risky	yes	6	3	6	no
Tumbo	10.05.2019	Test	2	21	win	right	left	1	right	risky	yes	6	3	6	no
Tumbo	10.05.2019	Test	2	22	lose	left	left	2	left	safe	NA	0	3	3	no
Tumbo	10.05.2019	Test	2	23	lose	right	right	3	left	risky	no	0	3	0	no
Tumbo	10.05.2019	Test	2	24	lose	left	left	4	left	safe	NA	0	3	3	no
Tumbo	10.05.2019	Test	2	25	win	right	left	5	right	risky	yes	6	3	6	no
Tumbo	10.05.2019	Test	2	26	win	left	right	6	left	risky	yes	6	3	6	no
Tumbo	10.05.2019	Test	2	27	lose	right	right	7	left	risky	no	0	3	0	no
Tumbo	10.05.2019	Test	2	28	lose	left	left	8	right	risky	no	0	3	0	no
Tumbo	10.05.2019	Test	2	29	lose	left	left	9	left	safe	NA	0	3	3	no
Tumbo	10.05.2019	Test	2	30	win	right	left	10	left	safe	NA	6	3	3	no
Tumbo	10.05.2019	Test	2	31	lose	left	left	11	left	safe	NA	0	3	3	no
Tumbo	10.05.2019	Test	2	32	win	right	left	12	left	safe	NA	6	3	3	no
Tumbo	10.05.2019	Test	2	33	win	left	right	13	right	safe	NA	6	3	3	no
Tumbo	10.05.2019	Test	2	34	lose	right	right	14	left	risky	no	0	3	0	no
Tumbo	10.05.2019	Test	2	35	lose	right	right	15	left	risky	no	0	3	0	no
Tumbo	10.05.2019	Test	2	36	win	left	right	16	right	safe	NA	6	3	3	no
Tumbo	10.05.2019	Test	2	37	win	left	right	17	right	safe	NA	6	3	3	no
Tumbo	10.05.2019	Test	2	38	lose	right	right	18	left	risky	no	0	3	0	no
Tumbo	10.05.2019	Test	2	39	win	right	left	19	left	safe	NA	6	3	3	no
Tumbo	10.05.2019	Test	2	40	win	left	right	20	left	risky	yes	6	3	6	no
Tumbo	11.05.2019	Test	3	41	win	right	left	1	left	safe	NA	6	3	3	no
Tumbo	11.05.2019	Test	3	42	win	left	right	2	left	risky	yes	6	3	6	no
Tumbo	11.05.2019	Test	3	43	lose	right	right	3	left	risky	no	0	3	0	no
Tumbo	11.05.2019	Test	3	44	win	left	right	4	left	risky	yes	6	3	6	no
Tumbo	11.05.2019	Test	3	45	win	right	left	5	left	safe	NA	6	3	3	no
Tumbo	11.05.2019	Test	3	46	lose	right	right	6	left	risky	no	0	3	0	no
Tumbo	11.05.2019	Test	3	47	lose	left	left	7	right	risky	no	0	3	0	no
Tumbo	11.05.2019	Test	3	48	win	left	right	8	left	risky	yes	6	3	6	no
Tumbo	11.05.2019	Test	3	49	win	left	right	9	left	risky	yes	6	3	6	no
Tumbo	11.05.2019	Test	3	50	lose	left	left	10	right	risky	no	0	3	0	no
Tumbo	11.05.2019	Test	3	51	win	left	right	11	left	risky	yes	6	3	6	no
Tumbo	11.05.2019	Test	3	52	lose	right	right	12	left	risky	no	0	3	0	no
Tumbo	11.05.2019	Test	3	53	lose	right	right	13	right	safe	NA	0	3	3	no
Tumbo	11.05.2019	Test	3	54	lose	left	left	14	right	risky	no	0	3	0	no
Tumbo	11.05.2019	Test	3	55	win	right	left	15	left	safe	NA	6	3	3	no
Tumbo	11.05.2019	Test	3	56	lose	left	left	16	left	safe	NA	0	3	3	no
Tumbo	11.05.2019	Test	3	57	win	right	left	17	left	safe	NA	6	3	3	no
Tumbo	11.05.2019	Test	3	58	lose	right	right	18	right	safe	NA	0	3	3	no
Tumbo	11.05.2019	Test	3	59	win	right	left	19	left	safe	NA	6	3	3	no
Tumbo	11.05.2019	Test	3	60	lose	left	left	20	right	risky	no	0	3	0	no
Umugenzi	10.05.2019	Test	1	1	lose	right	right	1	right	safe	NA	0	3	3	yes
Umugenzi	10.05.2019	Test	1	2	win	left	right	2	right	safe	NA	6	3	3	yes
Umugenzi	10.05.2019	Test	1	3	lose	right	right	3	left	risky	no	0	3	0	yes
Umugenzi	10.05.2019	Test	1	4	lose	left	left	4	left	safe	NA	0	3	3	yes
Umugenzi	10.05.2019	Test	1	5	win	left	right	5	left	risky	yes	6	3	6	yes
Umugenzi	10.05.2019	Test	1	6	lose	right	right	6	left	risky	no	0	3	0	yes
Umugenzi	10.05.2019	Test	1	7	win	right	left	7	right	risky	yes	6	3	6	yes
Umugenzi	10.05.2019	Test	1	8	lose	left	left	8	right	risky	no	0	3	0	yes
Umugenzi	10.05.2019	Test	1	9	win	right	left	9	left	safe	NA	6	3	3	yes
Umugenzi	10.05.2019	Test	1	10	win	left	right	10	right	safe	NA	6	3	3	yes
Umugenzi	10.05.2019	Test	1	11	lose	left	left	11	right	risky	no	0	3	0	yes
Umugenzi	10.05.2019	Test	1	12	lose	left	left	12	right	risky	no	0	3	0	yes
Umugenzi	10.05.2019	Test	1	13	win	left	right	13	right	safe	NA	6	3	3	yes
Umugenzi	10.05.2019	Test	1	14	win	right	left	14	left	safe	NA	6	3	3	yes
Umugenzi	10.05.2019	Test	1	15	lose	right	right	15	left	risky	no	0	3	0	yes
Umugenzi	10.05.2019	Test	1	16	lose	left	left	16	right	risky	no	0	3	0	yes
Umugenzi	10.05.2019	Test	1	17	lose	right	right	17	left	risky	no	0	3	0	yes
Umugenzi	10.05.2019	Test	1	18	win	left	right	18	right	safe	NA	6	3	3	yes
Umugenzi	10.05.2019	Test	1	19	win	right	left	19	left	safe	NA	6	3	3	yes
Umugenzi	10.05.2019	Test	1	20	win	right	left	20	right	risky	yes	6	3	6	yes
Umugenzi	11.05.2019	Test	2	21	win	right	left	1	left	safe	NA	6	3	3	yes
Umugenzi	11.05.2019	Test	2	22	lose	left	left	2	left	safe	NA	0	3	3	yes
Umugenzi	11.05.2019	Test	2	23	lose	right	right	3	left	risky	no	0	3	0	yes
Umugenzi	11.05.2019	Test	2	24	lose	left	left	4	left	safe	NA	0	3	3	yes
Umugenzi	11.05.2019	Test	2	25	win	right	left	5	left	safe	NA	6	3	3	yes
Umugenzi	11.05.2019	Test	2	26	win	left	right	6	left	risky	yes	6	3	6	yes
Umugenzi	11.05.2019	Test	2	27	lose	right	right	7	left	risky	no	0	3	0	yes
Umugenzi	11.05.2019	Test	2	28	lose	left	left	8	left	safe	NA	0	3	3	yes
Umugenzi	11.05.2019	Test	2	29	lose	left	left	9	left	safe	NA	0	3	3	yes
Umugenzi	11.05.2019	Test	2	30	win	right	left	10	left	safe	NA	6	3	3	yes
Umugenzi	11.05.2019	Test	2	31	lose	left	left	11	left	safe	NA	0	3	3	yes
Umugenzi	11.05.2019	Test	2	32	win	right	left	12	left	safe	NA	6	3	3	yes
Umugenzi	11.05.2019	Test	2	33	win	left	right	13	left	risky	yes	6	3	6	yes
Umugenzi	11.05.2019	Test	2	34	lose	right	right	14	left	risky	no	0	3	0	yes
Umugenzi	11.05.2019	Test	2	35	lose	right	right	15	left	risky	no	0	3	0	yes
Umugenzi	11.05.2019	Test	2	36	win	left	right	16	left	risky	yes	6	3	6	yes
Umugenzi	11.05.2019	Test	2	37	win	left	right	17	left	risky	yes	6	3	6	yes
Umugenzi	11.05.2019	Test	2	38	lose	right	right	18	left	risky	no	0	3	0	yes
Umugenzi	11.05.2019	Test	2	39	win	right	left	19	left	safe	NA	6	3	3	yes
Umugenzi	11.05.2019	Test	2	40	win	left	right	20	left	risky	yes	6	3	6	yes
Umugenzi	12.05.2019	Test	3	41	win	right	left	1	left	safe	NA	6	3	3	yes
Umugenzi	12.05.2019	Test	3	42	win	left	right	2	right	safe	NA	6	3	3	yes
Umugenzi	12.05.2019	Test	3	43	lose	right	right	3	right	safe	NA	0	3	3	yes
Umugenzi	12.05.2019	Test	3	44	win	left	right	4	left	risky	yes	6	3	6	yes
Umugenzi	12.05.2019	Test	3	45	win	right	left	5	left	safe	NA	6	3	3	yes
Umugenzi	12.05.2019	Test	3	46	lose	right	right	6	left	risky	no	0	3	0	yes
Umugenzi	12.05.2019	Test	3	47	lose	left	left	7	left	safe	NA	0	3	3	yes
Umugenzi	12.05.2019	Test	3	48	win	left	right	8	left	risky	yes	6	3	6	yes
Umugenzi	12.05.2019	Test	3	49	win	left	right	9	left	risky	yes	6	3	6	yes
Umugenzi	12.05.2019	Test	3	50	lose	left	left	10	left	safe	NA	0	3	3	yes
Umugenzi	12.05.2019	Test	3	51	win	left	right	11	left	risky	yes	6	3	6	yes
Umugenzi	12.05.2019	Test	3	52	lose	right	right	12	left	risky	no	0	3	0	yes
Umugenzi	12.05.2019	Test	3	53	lose	right	right	13	left	risky	no	0	3	0	yes
Umugenzi	12.05.2019	Test	3	54	lose	left	left	14	left	safe	NA	0	3	3	yes
Umugenzi	12.05.2019	Test	3	55	win	right	left	15	left	safe	NA	6	3	3	yes
Umugenzi	12.05.2019	Test	3	56	lose	left	left	16	left	safe	NA	0	3	3	yes
Umugenzi	12.05.2019	Test	3	57	win	right	left	17	left	safe	NA	6	3	3	yes
Umugenzi	12.05.2019	Test	3	58	lose	right	right	18	left	risky	no	0	3	0	yes
Umugenzi	12.05.2019	Test	3	59	win	right	left	19	left	safe	NA	6	3	3	yes
Umugenzi	12.05.2019	Test	3	60	lose	left	left	20	left	safe	NA	0	3	3	yes
Umutama	10.05.2019	Test	1	1	lose	right	right	1	right	safe	NA	0	3	3	no
Umutama	10.05.2019	Test	1	2	win	left	right	2	right	safe	NA	6	3	3	no
Umutama	10.05.2019	Test	1	3	lose	right	right	3	right	safe	NA	0	3	3	no
Umutama	10.05.2019	Test	1	4	lose	left	left	4	left	safe	NA	0	3	3	no
Umutama	10.05.2019	Test	1	5	win	left	right	5	right	safe	NA	6	3	3	no
Umutama	10.05.2019	Test	1	6	lose	right	right	6	right	safe	NA	0	3	3	no
Umutama	10.05.2019	Test	1	7	win	right	left	7	left	safe	NA	6	3	3	no
Umutama	10.05.2019	Test	1	8	lose	left	left	8	left	safe	NA	0	3	3	no
Umutama	10.05.2019	Test	1	9	win	right	left	9	left	safe	NA	6	3	3	no
Umutama	10.05.2019	Test	1	10	win	left	right	10	right	safe	NA	6	3	3	no
Umutama	10.05.2019	Test	1	11	lose	left	left	11	left	safe	NA	0	3	3	no
Umutama	10.05.2019	Test	1	12	lose	left	left	12	left	safe	NA	0	3	3	no
Umutama	10.05.2019	Test	1	13	win	left	right	13	right	safe	NA	6	3	3	no
Umutama	10.05.2019	Test	1	14	win	right	left	14	left	safe	NA	6	3	3	no
Umutama	10.05.2019	Test	1	15	lose	right	right	15	left	safe	NA	0	3	3	no
Umutama	10.05.2019	Test	1	16	lose	left	left	16	right	safe	NA	0	3	3	no
Umutama	10.05.2019	Test	1	17	lose	right	right	17	left	safe	NA	0	3	3	no
Umutama	10.05.2019	Test	1	18	win	left	right	18	left	safe	NA	6	3	3	no
Umutama	10.05.2019	Test	1	19	win	right	left	19	right	safe	NA	6	3	3	no
Umutama	10.05.2019	Test	1	20	win	right	left	20	right	safe	NA	6	3	3	no
Umutama	12.05.2019	Test	3	21	win	right	left	1	right	risky	yes	6	3	6	no
Umutama	12.05.2019	Test	3	22	win	left	right	2	right	safe	NA	6	3	3	no
Umutama	12.05.2019	Test	3	23	lose	right	right	3	right	safe	NA	0	3	3	no
Umutama	12.05.2019	Test	3	24	win	left	right	4	right	safe	NA	6	3	3	no
Umutama	12.05.2019	Test	3	25	win	right	left	5	left	safe	NA	6	3	3	no
Umutama	12.05.2019	Test	3	26	lose	right	right	6	right	safe	NA	0	3	3	no
Umutama	12.05.2019	Test	3	27	lose	left	left	7	left	safe	NA	0	3	3	no
Umutama	12.05.2019	Test	3	28	win	left	right	8	right	safe	NA	6	3	3	no
Umutama	12.05.2019	Test	3	29	win	left	right	9	right	safe	NA	6	3	3	no
Umutama	12.05.2019	Test	3	30	lose	left	left	10	left	safe	NA	0	3	3	no
Umutama	12.05.2019	Test	3	31	win	left	right	11	right	safe	NA	6	3	3	no
Umutama	12.05.2019	Test	3	32	lose	right	right	12	right	safe	NA	0	3	3	no
Umutama	12.05.2019	Test	3	33	lose	right	right	13	right	safe	NA	0	3	3	no
Umutama	12.05.2019	Test	3	34	lose	left	left	14	left	safe	NA	0	3	3	no
Umutama	12.05.2019	Test	3	35	win	right	left	15	left	safe	NA	6	3	3	no
Umutama	12.05.2019	Test	3	36	lose	left	left	16	left	safe	NA	0	3	3	no
Umutama	12.05.2019	Test	3	37	win	right	left	17	left	safe	NA	6	3	3	no
Umutama	12.05.2019	Test	3	38	lose	right	right	18	right	safe	NA	0	3	3	no
Umutama	12.05.2019	Test	3	39	win	right	left	19	left	safe	NA	6	3	3	no
Umutama	12.05.2019	Test	3	40	lose	left	left	20	left	safe	NA	0	3	3	no
Umutama	11.05.2019	Test	2	41	win	right	left	1	right	risky	yes	6	3	6	no
Umutama	11.05.2019	Test	2	42	lose	left	left	2	right	risky	no	0	3	0	no
Umutama	11.05.2019	Test	2	43	lose	right	right	3	right	safe	NA	0	3	3	no
Umutama	11.05.2019	Test	2	44	lose	left	left	4	left	safe	NA	0	3	3	no
Umutama	11.05.2019	Test	2	45	win	right	left	5	left	safe	NA	6	3	3	no
Umutama	11.05.2019	Test	2	46	win	left	right	6	right	safe	NA	6	3	3	no
Umutama	11.05.2019	Test	2	47	lose	right	right	7	right	safe	NA	0	3	3	no
Umutama	11.05.2019	Test	2	48	lose	left	left	8	left	safe	NA	0	3	3	no
Umutama	11.05.2019	Test	2	49	lose	left	left	9	left	safe	NA	0	3	3	no
Umutama	11.05.2019	Test	2	50	win	right	left	10	left	safe	NA	6	3	3	no
Umutama	11.05.2019	Test	2	51	lose	left	left	11	left	safe	NA	0	3	3	no
Umutama	11.05.2019	Test	2	52	win	right	left	12	left	safe	NA	6	3	3	no
Umutama	11.05.2019	Test	2	53	win	left	right	13	right	safe	NA	6	3	3	no
Umutama	11.05.2019	Test	2	54	lose	right	right	14	right	safe	NA	0	3	3	no
Umutama	11.05.2019	Test	2	55	lose	right	right	15	right	safe	NA	0	3	3	no
Umutama	11.05.2019	Test	2	56	win	left	right	16	right	safe	NA	6	3	3	no
Umutama	11.05.2019	Test	2	57	win	left	right	17	right	safe	NA	6	3	3	no
Umutama	11.05.2019	Test	2	58	lose	right	right	18	right	safe	NA	0	3	3	no
Umutama	11.05.2019	Test	2	59	win	right	left	19	left	safe	NA	6	3	3	no
Umutama	11.05.2019	Test	2	60	win	left	right	20	right	safe	NA	6	3	3	no
Yoyo	30.04.2019	Test	1	1	lose	right	right	1	right	safe	NA	0	3	3	yes
Yoyo	30.04.2019	Test	1	2	win	left	right	2	left	risky	yes	6	3	6	yes
Yoyo	30.04.2019	Test	1	3	lose	right	right	3	right	safe	NA	0	3	3	yes
Yoyo	30.04.2019	Test	1	4	lose	left	left	4	left	safe	NA	0	3	3	yes
Yoyo	30.04.2019	Test	1	5	win	left	right	5	left	risky	yes	6	3	6	yes
Yoyo	30.04.2019	Test	1	6	lose	right	right	6	left	risky	no	0	3	0	yes
Yoyo	30.04.2019	Test	1	7	win	right	left	7	left	safe	NA	6	3	3	yes
Yoyo	30.04.2019	Test	1	8	lose	left	left	8	left	safe	NA	0	3	3	yes
Yoyo	30.04.2019	Test	1	9	win	right	left	9	left	safe	NA	6	3	3	yes
Yoyo	30.04.2019	Test	1	10	win	left	right	10	right	safe	NA	6	3	3	yes
Yoyo	30.04.2019	Test	1	11	lose	left	left	11	left	safe	NA	0	3	3	yes
Yoyo	30.04.2019	Test	1	12	lose	left	left	12	right	risky	no	0	3	0	yes
Yoyo	30.04.2019	Test	1	13	win	left	right	13	left	risky	yes	6	3	6	yes
Yoyo	30.04.2019	Test	1	14	win	right	left	14	right	risky	yes	6	3	6	yes
Yoyo	30.04.2019	Test	1	15	lose	right	right	15	left	risky	no	0	3	0	yes
Yoyo	30.04.2019	Test	1	16	lose	left	left	16	left	safe	NA	0	3	3	yes
Yoyo	30.04.2019	Test	1	17	lose	right	right	17	right	safe	NA	0	3	3	yes
Yoyo	30.04.2019	Test	1	18	win	left	right	18	left	risky	yes	6	3	6	yes
Yoyo	30.04.2019	Test	1	19	win	right	left	19	right	risky	yes	6	3	6	yes
Yoyo	30.04.2019	Test	1	20	win	right	left	20	left	safe	NA	6	3	3	yes
Yoyo	01.05.2019	Test	2	21	win	right	left	1	left	safe	NA	6	3	3	yes
Yoyo	01.05.2019	Test	2	22	lose	left	left	2	right	risky	no	0	3	0	yes
Yoyo	01.05.2019	Test	2	23	lose	right	right	3	right	safe	NA	0	3	3	yes
Yoyo	01.05.2019	Test	2	24	lose	left	left	4	right	risky	no	0	3	0	yes
Yoyo	01.05.2019	Test	2	25	win	right	left	5	right	risky	yes	6	3	6	yes
Yoyo	01.05.2019	Test	2	26	win	left	right	6	right	safe	NA	6	3	3	yes
Yoyo	01.05.2019	Test	2	27	lose	right	right	7	left	risky	no	0	3	0	yes
Yoyo	01.05.2019	Test	2	28	lose	left	left	8	right	risky	no	0	3	0	yes
Yoyo	01.05.2019	Test	2	29	lose	left	left	9	right	risky	no	0	3	0	yes
Yoyo	01.05.2019	Test	2	30	win	right	left	10	right	risky	yes	6	3	6	yes
Yoyo	01.05.2019	Test	2	31	lose	left	left	11	right	risky	no	0	3	0	yes
Yoyo	01.05.2019	Test	2	32	win	right	left	12	right	risky	yes	6	3	6	yes
Yoyo	01.05.2019	Test	2	33	win	left	right	13	right	safe	NA	6	3	3	yes
Yoyo	01.05.2019	Test	2	34	lose	right	right	14	right	safe	NA	0	3	3	yes
Yoyo	01.05.2019	Test	2	35	lose	right	right	15	right	safe	NA	0	3	3	yes
Yoyo	01.05.2019	Test	2	36	win	left	right	16	right	safe	NA	6	3	3	yes
Yoyo	01.05.2019	Test	2	37	win	left	right	17	right	safe	NA	6	3	3	yes
Yoyo	01.05.2019	Test	2	38	lose	right	right	18	right	safe	NA	0	3	3	yes
Yoyo	01.05.2019	Test	2	39	win	right	left	19	right	risky	yes	6	3	6	yes
Yoyo	01.05.2019	Test	2	40	win	left	right	20	right	safe	NA	6	3	3	yes
Yoyo	02.05.2019	Test	3	41	win	right	left	1	right	risky	yes	6	3	6	yes
Yoyo	02.05.2019	Test	3	42	win	left	right	2	right	safe	NA	6	3	3	yes
Yoyo	02.05.2019	Test	3	43	lose	right	right	3	right	safe	NA	0	3	3	yes
Yoyo	02.05.2019	Test	3	44	win	left	right	4	right	safe	NA	6	3	3	yes
Yoyo	02.05.2019	Test	3	45	win	right	left	5	right	risky	yes	6	3	6	yes
Yoyo	02.05.2019	Test	3	46	lose	right	right	6	right	safe	NA	0	3	3	yes
Yoyo	02.05.2019	Test	3	47	lose	left	left	7	left	safe	NA	0	3	3	yes
Yoyo	02.05.2019	Test	3	48	win	left	right	8	left	risky	yes	6	3	6	yes
Yoyo	02.05.2019	Test	3	49	win	left	right	9	left	risky	yes	6	3	6	yes
Yoyo	02.05.2019	Test	3	50	lose	left	left	10	right	risky	no	0	3	0	yes
Yoyo	02.05.2019	Test	3	51	win	left	right	11	left	risky	yes	6	3	6	yes
Yoyo	02.05.2019	Test	3	52	lose	right	right	12	right	safe	NA	0	3	3	yes
Yoyo	02.05.2019	Test	3	53	lose	right	right	13	right	safe	NA	0	3	3	yes
Yoyo	02.05.2019	Test	3	54	lose	left	left	14	right	risky	no	0	3	0	yes
Yoyo	02.05.2019	Test	3	55	win	right	left	15	right	risky	yes	6	3	6	yes
Yoyo	02.05.2019	Test	3	56	lose	left	left	16	left	safe	NA	0	3	3	yes
Yoyo	02.05.2019	Test	3	57	win	right	left	17	right	risky	yes	6	3	6	yes
Yoyo	02.05.2019	Test	3	58	lose	right	right	18	right	safe	NA	0	3	3	yes
Yoyo	02.05.2019	Test	3	59	win	right	left	19	right	risky	yes	6	3	6	yes
Yoyo	02.05.2019	Test	3	60	lose	left	left	20	right	risky	no	0	3	0	yes
