# Supplementary material for: Reduced risk-seeking in chimpanzees in a zero-outcome game
Source: Philos Trans R Soc Lond B Biol Sci. 2021 Jan 11;376(1819):20190673. doi: 10.1098/rstb.2019.0673 (PMC7815432; doi:10.1098/rstb.2019.0673)
Supplement: RISK_2_Titration [file rstb20190673supp6.csv]

Subject	Date	Test_stage	Trial	Trial_type	Position_safe	Side	choice	save_option	Risky_win	no.risky	no.safe	no.obtained	bias_previousTest
Asega	12.04.2019	Titration	1	win	left	left	safe	3	NA	0	3	3	slight
Asega	12.04.2019	Titration	2	win	right	right	safe	2	NA	0	2	2	slight
Asega	12.04.2019	Titration	3	lose	left	right	risky	1	no	0	1	0	slight
Asega	12.04.2019	Titration	4	lose	left	right	risky	2	no	0	2	0	slight
Asega	12.04.2019	Titration	5	win	right	left	risky	3	yes	6	3	6	slight
Asega	12.04.2019	Titration	6	lose	left	left	safe	4	NA	0	4	4	slight
Asega	12.04.2019	Titration	7	lose	right	right	safe	3	NA	0	3	3	slight
Asega	12.04.2019	Titration	8	win	left	left	safe	2	NA	0	2	2	slight
Asega	12.04.2019	Titration	9	win	left	right	risky	1	yes	6	1	6	slight
Asega	12.04.2019	Titration	10	lose	left	left	safe	2	NA	0	2	2	slight
Asega	12.04.2019	Titration	11	win	left	right	risky	1	yes	6	1	6	slight
Asega	12.04.2019	Titration	12	lose	right	right	safe	2	NA	0	2	2	slight
Asega	12.04.2019	Titration	13	win	right	left	risky	1	yes	6	1	6	slight
Asega	12.04.2019	Titration	14	lose	left	left	safe	2	NA	0	2	2	slight
Asega	12.04.2019	Titration	15	lose	right	left	risky	1	no	0	1	0	slight
Asega	12.04.2019	Titration	16	win	left	right	risky	2	yes	6	2	6	slight
Asega	12.04.2019	Titration	17	lose	right	right	safe	3	NA	0	3	3	slight
Asega	12.04.2019	Titration	18	lose	right	left	risky	2	no	0	2	0	slight
Asega	12.04.2019	Titration	19	win	right	right	safe	3	NA	0	3	3	slight
Asega	12.04.2019	Titration	20	win	right	left	risky	2	yes	6	2	6	slight
Baluku	29.04.2019	Titration	1	win	left	left	safe	3	NA	0	3	3	no
Baluku	29.04.2019	Titration	2	win	right	right	safe	2	NA	0	2	2	no
Baluku	29.04.2019	Titration	3	lose	left	right	risky	1	no	0	1	0	no
Baluku	29.04.2019	Titration	4	lose	left	left	safe	2	NA	0	2	2	no
Baluku	29.04.2019	Titration	5	win	right	right	safe	1	NA	0	1	1	no
Baluku	29.04.2019	Titration	6	lose	left	right	risky	0	no	0	0	0	no
Baluku	29.04.2019	Titration	7	lose	right	left	risky	1	no	0	1	0	no
Baluku	29.04.2019	Titration	8	win	left	left	safe	2	NA	0	2	2	no
Baluku	29.04.2019	Titration	9	win	left	left	safe	1	NA	0	1	1	no
Baluku	29.04.2019	Titration	10	lose	left	right	risky	0	no	0	0	0	no
Baluku	29.04.2019	Titration	11	win	left	right	risky	1	yes	6	1	6	no
Baluku	29.04.2019	Titration	12	lose	right	right	safe	2	NA	0	2	2	no
Baluku	29.04.2019	Titration	13	win	right	left	risky	1	yes	6	1	6	no
Baluku	29.04.2019	Titration	14	lose	left	right	risky	2	no	0	2	0	no
Baluku	29.04.2019	Titration	15	lose	right	right	safe	3	NA	0	3	3	no
Baluku	29.04.2019	Titration	16	win	left	left	safe	2	NA	0	2	2	no
Baluku	29.04.2019	Titration	17	lose	right	left	risky	1	no	0	1	0	no
Baluku	29.04.2019	Titration	18	lose	right	right	safe	2	NA	0	2	2	no
Baluku	29.04.2019	Titration	19	win	right	left	risky	1	yes	6	1	6	no
Baluku	29.04.2019	Titration	20	win	right	left	risky	2	yes	6	2	6	no
Becky	19.04.2019	Titration	1	win	left	right	risky	3	yes	6	3	6	yes
Becky	19.04.2019	Titration	2	win	right	left	risky	4	yes	6	4	6	yes
Becky	19.04.2019	Titration	3	lose	left	left	safe	5	NA	0	5	5	yes
Becky	19.04.2019	Titration	4	lose	left	left	safe	4	NA	0	4	4	yes
Becky	19.04.2019	Titration	5	win	right	left	risky	3	yes	6	3	6	yes
Becky	19.04.2019	Titration	6	lose	left	right	risky	4	no	0	4	0	yes
Becky	19.04.2019	Titration	7	lose	right	right	safe	5	NA	0	5	5	yes
Becky	19.04.2019	Titration	8	win	left	right	risky	4	yes	6	4	6	yes
Becky	19.04.2019	Titration	9	win	left	left	safe	5	NA	0	5	5	yes
Becky	19.04.2019	Titration	10	lose	left	right	risky	4	no	0	4	0	yes
Becky	19.04.2019	Titration	11	win	left	right	risky	5	yes	6	5	6	yes
Becky	19.04.2019	Titration	12	lose	right	right	safe	6	NA	0	6	6	yes
Becky	19.04.2019	Titration	13	win	right	left	risky	5	yes	6	5	6	yes
Becky	19.04.2019	Titration	14	lose	left	left	safe	6	NA	0	6	6	yes
Becky	19.04.2019	Titration	15	lose	right	left	risky	5	no	0	5	0	yes
Becky	19.04.2019	Titration	16	win	left	left	safe	6	NA	0	6	6	yes
Becky	19.04.2019	Titration	17	lose	right	right	safe	5	NA	0	5	5	yes
Becky	19.04.2019	Titration	18	lose	right	left	risky	4	no	0	4	0	yes
Becky	19.04.2019	Titration	19	win	right	right	safe	5	NA	0	5	5	yes
Becky	19.04.2019	Titration	20	win	right	left	risky	4	yes	6	4	6	yes
Bili	29.04.2019	Titration	1	win	left	left	safe	3	NA	0	3	3	yes
Bili	29.04.2019	Titration	2	win	right	left	risky	2	yes	6	2	6	yes
Bili	29.04.2019	Titration	3	lose	left	right	risky	3	no	0	3	0	yes
Bili	29.04.2019	Titration	4	lose	left	right	risky	4	no	0	4	0	yes
Bili	29.04.2019	Titration	5	win	right	left	risky	5	yes	6	5	6	yes
Bili	29.04.2019	Titration	6	lose	left	right	risky	6	no	0	6	0	yes
Bili	29.04.2019	Titration	7	lose	right	left	risky	6	no	0	6	0	yes
Bili	29.04.2019	Titration	8	win	left	left	safe	6	NA	0	6	6	yes
Bili	29.04.2019	Titration	9	win	left	right	risky	5	yes	6	5	6	yes
Bili	29.04.2019	Titration	10	lose	left	left	safe	6	NA	0	6	6	yes
Bili	29.04.2019	Titration	11	win	left	right	risky	5	yes	6	5	6	yes
Bili	29.04.2019	Titration	12	lose	right	right	safe	6	NA	0	6	6	yes
Bili	29.04.2019	Titration	13	win	right	left	risky	5	yes	6	5	6	yes
Bili	29.04.2019	Titration	14	lose	left	left	safe	6	NA	0	6	6	yes
Bili	29.04.2019	Titration	15	lose	right	right	safe	5	NA	0	5	5	yes
Bili	29.04.2019	Titration	16	win	left	right	risky	4	yes	6	4	6	yes
Bili	29.04.2019	Titration	17	lose	right	left	risky	5	no	0	5	0	yes
Bili	29.04.2019	Titration	18	lose	right	left	risky	6	no	0	6	0	yes
Bili	29.04.2019	Titration	19	win	right	left	risky	6	yes	6	6	6	yes
Bili	29.04.2019	Titration	20	win	right	left	risky	6	yes	6	6	6	yes
Bwambale	12.04.2019	Titration	1	win	left	left	safe	3	NA	0	3	3	no
Bwambale	12.04.2019	Titration	2	win	right	left	risky	2	yes	6	2	6	no
Bwambale	12.04.2019	Titration	3	lose	left	left	safe	3	NA	0	3	3	no
Bwambale	12.04.2019	Titration	4	lose	left	left	safe	2	NA	0	2	2	no
Bwambale	12.04.2019	Titration	5	win	right	left	risky	1	yes	6	1	6	no
Bwambale	12.04.2019	Titration	6	lose	left	left	safe	2	NA	0	2	2	no
Bwambale	12.04.2019	Titration	7	lose	right	left	risky	1	no	0	1	0	no
Bwambale	12.04.2019	Titration	8	win	left	right	risky	2	yes	6	2	6	no
Bwambale	12.04.2019	Titration	9	win	left	left	safe	3	NA	0	3	3	no
Bwambale	12.04.2019	Titration	10	lose	left	right	risky	2	no	0	2	0	no
Bwambale	12.04.2019	Titration	11	win	left	right	risky	3	yes	6	3	6	no
Bwambale	12.04.2019	Titration	12	lose	right	right	safe	4	NA	0	4	4	no
Bwambale	12.04.2019	Titration	13	win	right	left	risky	3	yes	6	3	6	no
Bwambale	12.04.2019	Titration	14	lose	left	left	safe	4	NA	0	4	4	no
Bwambale	12.04.2019	Titration	15	lose	right	right	safe	3	NA	0	3	3	no
Bwambale	12.04.2019	Titration	16	win	left	left	safe	2	NA	0	2	2	no
Bwambale	12.04.2019	Titration	17	lose	right	right	safe	1	NA	0	1	1	no
Bwambale	12.04.2019	Titration	18	lose	right	left	risky	2	no	0	2	0	no
Bwambale	12.04.2019	Titration	19	win	right	left	risky	3	yes	6	3	6	no
Bwambale	12.04.2019	Titration	20	win	right	right	safe	4	NA	0	4	4	no
Cocoa	29.04.2019	Titration	1	win	left	right	risky	3	yes	6	3	6	yes
Cocoa	29.04.2019	Titration	2	win	right	left	risky	4	yes	6	4	6	yes
Cocoa	29.04.2019	Titration	3	lose	left	right	risky	5	no	0	5	0	yes
Cocoa	29.04.2019	Titration	4	lose	left	right	risky	6	no	0	6	0	yes
Cocoa	29.04.2019	Titration	5	win	right	left	risky	6	yes	6	6	6	yes
Cocoa	29.04.2019	Titration	6	lose	left	right	risky	6	no	0	6	0	yes
Cocoa	29.04.2019	Titration	7	lose	right	left	risky	6	no	0	6	0	yes
Cocoa	29.04.2019	Titration	8	win	left	left	safe	6	NA	0	6	6	yes
Cocoa	29.04.2019	Titration	9	win	left	left	safe	5	NA	0	5	5	yes
Cocoa	29.04.2019	Titration	10	lose	left	right	risky	4	no	0	4	0	yes
Cocoa	29.04.2019	Titration	11	win	left	left	safe	5	NA	0	5	5	yes
Cocoa	29.04.2019	Titration	12	lose	right	right	safe	4	NA	0	4	4	yes
Cocoa	29.04.2019	Titration	13	win	right	left	risky	3	yes	6	3	6	yes
Cocoa	29.04.2019	Titration	14	lose	left	right	risky	4	no	0	4	0	yes
Cocoa	29.04.2019	Titration	15	lose	right	left	risky	5	no	0	5	0	yes
Cocoa	29.04.2019	Titration	16	win	left	left	safe	6	NA	0	6	6	yes
Cocoa	29.04.2019	Titration	17	lose	right	left	risky	5	no	0	5	0	yes
Cocoa	29.04.2019	Titration	18	lose	right	right	safe	6	NA	0	6	6	yes
Cocoa	29.04.2019	Titration	19	win	right	left	risky	5	yes	6	5	6	yes
Cocoa	29.04.2019	Titration	20	win	right	left	risky	6	yes	6	6	6	yes
Indi	29.04.2019	Titration	1	win	left	right	risky	3	yes	6	3	6	yes
Indi	29.04.2019	Titration	2	win	right	left	risky	4	yes	6	4	6	yes
Indi	29.04.2019	Titration	3	lose	left	right	risky	5	no	0	5	0	yes
Indi	29.04.2019	Titration	4	lose	left	right	risky	6	no	0	6	0	yes
Indi	29.04.2019	Titration	5	win	right	right	safe	6	NA	0	6	6	yes
Indi	29.04.2019	Titration	6	lose	left	left	safe	5	NA	0	5	5	yes
Indi	29.04.2019	Titration	7	lose	right	right	safe	4	NA	0	4	4	yes
Indi	29.04.2019	Titration	8	win	left	right	risky	3	yes	6	3	6	yes
Indi	29.04.2019	Titration	9	win	left	right	risky	4	yes	6	4	6	yes
Indi	29.04.2019	Titration	10	lose	left	right	risky	5	no	0	5	0	yes
Indi	29.04.2019	Titration	11	win	left	right	risky	6	yes	6	6	6	yes
Indi	29.04.2019	Titration	12	lose	right	right	safe	6	NA	0	6	6	yes
Indi	29.04.2019	Titration	13	win	right	right	safe	5	NA	0	5	5	yes
Indi	29.04.2019	Titration	14	lose	left	right	risky	4	no	0	4	0	yes
Indi	29.04.2019	Titration	15	lose	right	right	safe	5	NA	0	5	5	yes
Indi	29.04.2019	Titration	16	win	left	right	risky	4	yes	6	4	6	yes
Indi	29.04.2019	Titration	17	lose	right	right	safe	5	NA	0	5	5	yes
Indi	29.04.2019	Titration	18	lose	right	left	risky	4	no	0	4	0	yes
Indi	29.04.2019	Titration	19	win	right	left	risky	5	yes	6	5	6	yes
Indi	29.04.2019	Titration	20	win	right	right	safe	6	NA	0	6	6	yes
Kalema	02.05.2019	Titration	1	win	left	left	safe	3	NA	0	3	3	yes
Kalema	02.05.2019	Titration	2	win	right	left	risky	2	yes	6	2	6	yes
Kalema	02.05.2019	Titration	3	lose	left	left	safe	3	NA	0	3	3	yes
Kalema	02.05.2019	Titration	4	lose	left	left	safe	2	NA	0	2	2	yes
Kalema	02.05.2019	Titration	5	win	right	right	safe	1	NA	0	1	1	yes
Kalema	02.05.2019	Titration	6	lose	left	right	risky	0	no	0	0	0	yes
Kalema	02.05.2019	Titration	7	lose	right	left	risky	1	no	0	1	0	yes
Kalema	02.05.2019	Titration	8	win	left	left	safe	2	NA	0	2	2	yes
Kalema	02.05.2019	Titration	9	win	left	right	risky	1	yes	6	1	6	yes
Kalema	02.05.2019	Titration	10	lose	left	right	risky	2	no	0	2	0	yes
Kalema	02.05.2019	Titration	11	win	left	right	risky	3	yes	6	3	6	yes
Kalema	02.05.2019	Titration	12	lose	right	right	safe	4	NA	0	4	4	yes
Kalema	02.05.2019	Titration	13	win	right	right	safe	3	NA	0	3	3	yes
Kalema	02.05.2019	Titration	14	lose	left	right	risky	2	no	0	2	0	yes
Kalema	02.05.2019	Titration	15	lose	right	right	safe	3	NA	0	3	3	yes
Kalema	02.05.2019	Titration	16	win	left	right	risky	2	yes	6	2	6	yes
Kalema	02.05.2019	Titration	17	lose	right	left	risky	3	no	0	3	0	yes
Kalema	02.05.2019	Titration	18	lose	right	right	safe	4	NA	0	4	4	yes
Kalema	02.05.2019	Titration	19	win	right	right	safe	3	NA	0	3	3	yes
Kalema	02.05.2019	Titration	20	win	right	right	safe	2	NA	0	2	2	yes
Kidogo	02.05.2019	Titration	1	win	left	left	safe	3	NA	0	3	3	no
Kidogo	02.05.2019	Titration	2	win	right	left	risky	2	yes	6	2	6	no
Kidogo	02.05.2019	Titration	3	lose	left	left	safe	3	NA	0	3	3	no
Kidogo	02.05.2019	Titration	4	lose	left	right	risky	2	no	0	2	0	no
Kidogo	02.05.2019	Titration	5	win	right	left	risky	3	yes	6	3	6	no
Kidogo	02.05.2019	Titration	6	lose	left	left	safe	4	NA	0	4	4	no
Kidogo	02.05.2019	Titration	7	lose	right	right	safe	3	NA	0	3	3	no
Kidogo	02.05.2019	Titration	8	win	left	right	risky	2	yes	6	2	6	no
Kidogo	02.05.2019	Titration	9	win	left	right	risky	3	yes	6	3	6	no
Kidogo	02.05.2019	Titration	10	lose	left	right	risky	4	no	0	4	0	no
Kidogo	02.05.2019	Titration	11	win	left	left	safe	5	NA	0	5	5	no
Kidogo	02.05.2019	Titration	12	lose	right	right	safe	4	NA	0	4	4	no
Kidogo	02.05.2019	Titration	13	win	right	left	risky	3	yes	6	3	6	no
Kidogo	02.05.2019	Titration	14	lose	left	right	risky	4	no	0	4	0	no
Kidogo	02.05.2019	Titration	15	lose	right	left	risky	5	no	0	5	0	no
Kidogo	02.05.2019	Titration	16	win	left	left	safe	6	NA	0	6	6	no
Kidogo	02.05.2019	Titration	17	lose	right	right	safe	5	NA	0	5	5	no
Kidogo	02.05.2019	Titration	18	lose	right	right	safe	4	NA	0	4	4	no
Kidogo	02.05.2019	Titration	19	win	right	left	risky	3	yes	6	3	6	no
Kidogo	02.05.2019	Titration	20	win	right	right	safe	4	NA	0	4	4	no
Kisembo	20.04.2019	Titration	1	win	left	left	safe	3	NA	0	3	3	yes
Kisembo	20.04.2019	Titration	2	win	right	left	risky	2	yes	6	2	6	yes
Kisembo	20.04.2019	Titration	3	lose	left	left	safe	3	NA	0	3	3	yes
Kisembo	20.04.2019	Titration	4	lose	left	right	risky	2	no	0	2	0	yes
Kisembo	20.04.2019	Titration	5	win	right	left	risky	3	yes	6	3	6	yes
Kisembo	20.04.2019	Titration	6	lose	left	right	risky	4	no	0	4	0	yes
Kisembo	20.04.2019	Titration	7	lose	right	right	safe	5	NA	0	5	5	yes
Kisembo	20.04.2019	Titration	8	win	left	right	risky	4	yes	6	4	6	yes
Kisembo	20.04.2019	Titration	9	win	left	right	risky	5	yes	6	5	6	yes
Kisembo	20.04.2019	Titration	10	lose	left	right	risky	6	no	0	6	0	yes
Kisembo	20.04.2019	Titration	11	win	left	right	risky	6	yes	6	6	6	yes
Kisembo	20.04.2019	Titration	12	lose	right	left	risky	6	no	0	6	0	yes
Kisembo	20.04.2019	Titration	13	win	right	right	safe	6	NA	0	6	6	yes
Kisembo	20.04.2019	Titration	14	lose	left	right	risky	5	no	0	5	0	yes
Kisembo	20.04.2019	Titration	15	lose	right	right	safe	6	NA	0	6	6	yes
Kisembo	20.04.2019	Titration	16	win	left	right	risky	5	yes	6	5	6	yes
Kisembo	20.04.2019	Titration	17	lose	right	right	safe	6	NA	0	6	6	yes
Kisembo	20.04.2019	Titration	18	lose	right	right	safe	5	NA	0	5	5	yes
Kisembo	20.04.2019	Titration	19	win	right	right	safe	4	NA	0	4	4	yes
Kisembo	20.04.2019	Titration	20	win	right	left	risky	3	yes	6	3	6	yes
Mawa	10.04.2019	Titration	1	win	left	left	safe	3	NA	0	3	3	no
Mawa	10.04.2019	Titration	2	win	right	right	safe	2	NA	0	2	2	no
Mawa	10.04.2019	Titration	3	lose	left	left	safe	1	NA	0	1	1	no
Mawa	10.04.2019	Titration	4	lose	left	right	risky	0	no	0	0	0	no
Mawa	10.04.2019	Titration	5	win	right	left	risky	1	yes	6	1	6	no
Mawa	10.04.2019	Titration	6	lose	left	left	safe	2	NA	0	2	2	no
Mawa	10.04.2019	Titration	7	lose	right	left	risky	1	no	0	1	0	no
Mawa	10.04.2019	Titration	8	win	left	left	safe	2	NA	0	2	2	no
Mawa	10.04.2019	Titration	9	win	left	left	safe	1	NA	0	1	1	no
Mawa	10.04.2019	Titration	10	lose	left	right	risky	0	no	0	0	0	no
Mawa	10.04.2019	Titration	11	win	left	right	risky	1	yes	6	1	6	no
Mawa	10.04.2019	Titration	12	lose	right	right	safe	2	NA	0	2	2	no
Mawa	10.04.2019	Titration	13	win	right	left	risky	1	yes	6	1	6	no
Mawa	10.04.2019	Titration	14	lose	left	left	safe	2	NA	0	2	2	no
Mawa	10.04.2019	Titration	15	lose	right	right	safe	1	NA	0	1	1	no
Mawa	10.04.2019	Titration	16	win	left	right	risky	0	yes	6	0	6	no
Mawa	10.04.2019	Titration	17	lose	right	left	risky	1	no	0	1	0	no
Mawa	10.04.2019	Titration	18	lose	right	left	risky	2	no	0	2	0	no
Mawa	10.04.2019	Titration	19	win	right	right	safe	3	NA	0	3	3	no
Mawa	10.04.2019	Titration	20	win	right	left	risky	2	yes	6	2	6	no
Medina	21.04.2019	Titration	1	win	left	right	risky	3	yes	6	3	6	yes
Medina	21.04.2019	Titration	2	win	right	right	safe	4	NA	0	4	4	yes
Medina	21.04.2019	Titration	3	lose	left	right	risky	3	no	0	3	0	yes
Medina	21.04.2019	Titration	4	lose	left	right	risky	4	no	0	4	0	yes
Medina	21.04.2019	Titration	5	win	right	right	safe	5	NA	0	5	5	yes
Medina	21.04.2019	Titration	6	lose	left	right	risky	4	no	0	4	0	yes
Medina	21.04.2019	Titration	7	lose	right	right	safe	5	NA	0	5	5	yes
Medina	21.04.2019	Titration	8	win	left	right	risky	4	yes	6	4	6	yes
Medina	21.04.2019	Titration	9	win	left	right	risky	5	yes	6	5	6	yes
Medina	21.04.2019	Titration	10	lose	left	right	risky	6	no	0	6	0	yes
Medina	21.04.2019	Titration	11	win	left	right	risky	6	yes	6	6	6	yes
Medina	21.04.2019	Titration	12	lose	right	right	safe	6	NA	0	6	6	yes
Medina	21.04.2019	Titration	13	win	right	right	safe	5	NA	0	5	5	yes
Medina	21.04.2019	Titration	14	lose	left	right	risky	4	no	0	4	0	yes
Medina	21.04.2019	Titration	15	lose	right	right	safe	5	NA	0	5	5	yes
Medina	21.04.2019	Titration	16	win	left	right	risky	4	yes	6	4	6	yes
Medina	21.04.2019	Titration	17	lose	right	right	safe	5	NA	0	5	5	yes
Medina	21.04.2019	Titration	18	lose	right	right	safe	4	NA	0	4	4	yes
Medina	21.04.2019	Titration	19	win	right	left	risky	3	yes	6	3	6	yes
Medina	21.04.2019	Titration	20	win	right	left	risky	2	yes	6	2	6	yes
Nakuu	12.05.2019	Titration	1	win	left	right	risky	3	yes	6	3	6	slight
Nakuu	12.05.2019	Titration	2	win	right	left	risky	4	yes	6	4	6	slight
Nakuu	12.05.2019	Titration	3	lose	left	left	safe	5	NA	0	5	5	slight
Nakuu	12.05.2019	Titration	4	lose	left	left	safe	4	NA	0	4	4	slight
Nakuu	12.05.2019	Titration	5	win	right	right	safe	3	NA	0	3	3	slight
Nakuu	12.05.2019	Titration	6	lose	left	right	risky	2	no	0	2	0	slight
Nakuu	12.05.2019	Titration	7	lose	right	right	safe	3	NA	0	3	3	slight
Nakuu	12.05.2019	Titration	8	win	left	right	risky	2	yes	6	2	6	slight
Nakuu	12.05.2019	Titration	9	win	left	left	safe	1	NA	0	1	1	slight
Nakuu	12.05.2019	Titration	10	lose	left	left	safe	2	NA	0	2	2	slight
Nakuu	12.05.2019	Titration	11	win	left	right	risky	3	yes	6	3	6	slight
Nakuu	12.05.2019	Titration	12	lose	right	left	risky	2	no	0	2	0	slight
Nakuu	12.05.2019	Titration	13	win	right	right	safe	3	NA	0	3	3	slight
Nakuu	12.05.2019	Titration	14	lose	left	right	risky	2	no	0	2	0	slight
Nakuu	12.05.2019	Titration	15	lose	right	right	safe	3	NA	0	3	3	slight
Nakuu	12.05.2019	Titration	16	win	left	right	risky	2	yes	6	2	6	slight
Nakuu	12.05.2019	Titration	17	lose	right	right	safe	3	NA	0	3	3	slight
Nakuu	12.05.2019	Titration	18	lose	right	right	safe	2	NA	0	2	2	slight
Nakuu	12.05.2019	Titration	19	win	right	left	risky	1	yes	6	1	6	slight
Nakuu	12.05.2019	Titration	20	win	right	left	risky	2	yes	6	2	6	slight
Namukisa	30.04.2019	Titration	1	win	left	left	safe	3	NA	0	3	3	no
Namukisa	30.04.2019	Titration	2	win	right	left	risky	2	yes	6	2	6	no
Namukisa	30.04.2019	Titration	3	lose	left	right	risky	3	no	0	3	0	no
Namukisa	30.04.2019	Titration	4	lose	left	right	risky	4	no	0	4	0	no
Namukisa	30.04.2019	Titration	5	win	right	right	safe	5	NA	0	5	5	no
Namukisa	30.04.2019	Titration	6	lose	left	left	safe	4	NA	0	4	4	no
Namukisa	30.04.2019	Titration	7	lose	right	left	risky	3	no	0	3	0	no
Namukisa	30.04.2019	Titration	8	win	left	right	risky	4	yes	6	4	6	no
Namukisa	30.04.2019	Titration	9	win	left	right	risky	5	yes	6	5	6	no
Namukisa	30.04.2019	Titration	10	lose	left	left	safe	6	NA	0	6	6	no
Namukisa	30.04.2019	Titration	11	win	left	right	risky	5	yes	6	5	6	no
Namukisa	30.04.2019	Titration	12	lose	right	left	risky	6	no	0	6	0	no
Namukisa	30.04.2019	Titration	13	win	right	left	risky	6	yes	6	6	6	no
Namukisa	30.04.2019	Titration	14	lose	left	right	risky	6	no	0	6	0	no
Namukisa	30.04.2019	Titration	15	lose	right	left	risky	6	no	0	6	0	no
Namukisa	30.04.2019	Titration	16	win	left	right	risky	6	yes	6	6	6	no
Namukisa	30.04.2019	Titration	17	lose	right	right	safe	6	NA	0	6	6	no
Namukisa	30.04.2019	Titration	18	lose	right	right	safe	5	NA	0	5	5	no
Namukisa	30.04.2019	Titration	19	win	right	left	risky	4	yes	6	4	6	no
Namukisa	30.04.2019	Titration	20	win	right	left	risky	5	yes	6	5	6	no
Nani	19.04.2019	Titration	1	win	left	left	safe	3	NA	0	3	3	slight
Nani	19.04.2019	Titration	2	win	right	right	safe	2	NA	0	2	2	slight
Nani	19.04.2019	Titration	3	lose	left	left	safe	1	NA	0	1	1	slight
Nani	19.04.2019	Titration	4	lose	left	right	risky	0	no	0	0	0	slight
Nani	19.04.2019	Titration	5	win	right	left	risky	1	yes	6	1	6	slight
Nani	19.04.2019	Titration	6	lose	left	left	safe	0	NA	0	0	0	slight
Nani	19.04.2019	Titration	7	lose	right	left	risky	0	no	0	0	0	slight
Nani	19.04.2019	Titration	8	win	left	left	safe	1	NA	0	1	1	slight
Nani	19.04.2019	Titration	9	win	left	right	risky	0	yes	6	0	6	slight
Nani	19.04.2019	Titration	10	lose	left	right	risky	1	no	0	1	0	slight
Nani	19.04.2019	Titration	11	win	left	left	safe	2	NA	0	2	2	slight
Nani	19.04.2019	Titration	12	lose	right	left	risky	1	no	0	1	0	slight
Nani	19.04.2019	Titration	13	win	right	right	safe	2	NA	0	2	2	slight
Nani	19.04.2019	Titration	14	lose	left	left	safe	1	NA	0	1	1	slight
Nani	19.04.2019	Titration	15	lose	right	left	risky	0	no	0	0	0	slight
Nani	19.04.2019	Titration	16	win	left	left	safe	1	NA	0	1	1	slight
Nani	19.04.2019	Titration	17	lose	right	left	risky	0	no	0	0	0	slight
Nani	19.04.2019	Titration	18	lose	right	right	safe	1	NA	0	1	1	slight
Nani	19.04.2019	Titration	19	win	right	left	risky	0	yes	6	0	6	slight
Nani	19.04.2019	Titration	20	win	right	left	risky	1	yes	6	1	6	slight
Nkuumwa	12.04.2019	Titration	1	win	left	right	risky	3	yes	6	3	6	no
Nkuumwa	12.04.2019	Titration	2	win	right	right	safe	4	NA	0	4	4	no
Nkuumwa	12.04.2019	Titration	3	lose	left	left	safe	3	NA	0	3	3	no
Nkuumwa	12.04.2019	Titration	4	lose	left	right	risky	2	no	0	2	0	no
Nkuumwa	12.04.2019	Titration	5	win	right	right	safe	3	NA	0	3	3	no
Nkuumwa	12.04.2019	Titration	6	lose	left	right	risky	2	no	0	2	0	no
Nkuumwa	12.04.2019	Titration	7	lose	right	right	safe	3	NA	0	3	3	no
Nkuumwa	12.04.2019	Titration	8	win	left	right	risky	2	yes	6	2	6	no
Nkuumwa	12.04.2019	Titration	9	win	left	right	risky	3	yes	6	3	6	no
Nkuumwa	12.04.2019	Titration	10	lose	left	left	safe	4	NA	0	4	4	no
Nkuumwa	12.04.2019	Titration	11	win	left	right	risky	3	yes	6	3	6	no
Nkuumwa	12.04.2019	Titration	12	lose	right	right	safe	4	NA	0	4	4	no
Nkuumwa	12.04.2019	Titration	13	win	right	right	safe	3	NA	0	3	3	no
Nkuumwa	12.04.2019	Titration	14	lose	left	right	risky	2	no	0	2	0	no
Nkuumwa	12.04.2019	Titration	15	lose	right	left	risky	3	no	0	3	0	no
Nkuumwa	12.04.2019	Titration	16	win	left	right	risky	4	yes	6	4	6	no
Nkuumwa	12.04.2019	Titration	17	lose	right	right	safe	5	NA	0	5	5	no
Nkuumwa	12.04.2019	Titration	18	lose	right	right	safe	4	NA	0	4	4	no
Nkuumwa	12.04.2019	Titration	19	win	right	right	safe	3	NA	0	3	3	no
Nkuumwa	12.04.2019	Titration	20	win	right	left	risky	2	yes	6	2	6	no
Pasa	11.04.2019	Titration	1	win	left	left	safe	3	NA	0	3	3	no
Pasa	11.04.2019	Titration	2	win	right	left	risky	2	yes	6	2	6	no
Pasa	11.04.2019	Titration	3	lose	left	left	safe	3	NA	0	3	3	no
Pasa	11.04.2019	Titration	4	lose	left	right	risky	2	no	0	2	0	no
Pasa	11.04.2019	Titration	5	win	right	right	safe	3	NA	0	3	3	no
Pasa	11.04.2019	Titration	6	lose	left	right	risky	2	no	0	2	0	no
Pasa	11.04.2019	Titration	7	lose	right	right	safe	3	NA	0	3	3	no
Pasa	11.04.2019	Titration	8	win	left	left	safe	2	NA	0	2	2	no
Pasa	11.04.2019	Titration	9	win	left	right	risky	1	yes	6	1	6	no
Pasa	11.04.2019	Titration	10	lose	left	right	risky	2	no	0	2	0	no
Pasa	11.04.2019	Titration	11	win	left	left	safe	3	NA	0	3	3	no
Pasa	11.04.2019	Titration	12	lose	right	left	risky	2	no	0	2	0	no
Pasa	11.04.2019	Titration	13	win	right	left	risky	3	yes	6	3	6	no
Pasa	11.04.2019	Titration	14	lose	left	left	safe	4	NA	0	4	4	no
Pasa	11.04.2019	Titration	15	lose	right	left	risky	3	no	0	3	0	no
Pasa	11.04.2019	Titration	16	win	left	left	safe	4	NA	0	4	4	no
Pasa	11.04.2019	Titration	17	lose	right	left	risky	3	no	0	3	0	no
Pasa	11.04.2019	Titration	18	lose	right	right	safe	4	NA	0	4	4	no
Pasa	11.04.2019	Titration	19	win	right	left	risky	3	yes	6	3	6	no
Pasa	11.04.2019	Titration	20	win	right	left	risky	4	yes	6	4	6	no
Rambo	14.05.2019	Titration	1	win	left	right	risky	3	yes	6	3	6	no
Rambo	14.05.2019	Titration	2	win	right	right	safe	4	NA	0	4	4	no
Rambo	14.05.2019	Titration	3	lose	left	right	risky	3	no	0	3	0	no
Rambo	14.05.2019	Titration	4	lose	left	right	risky	4	no	0	4	0	no
Rambo	14.05.2019	Titration	5	win	right	right	safe	5	NA	0	5	5	no
Rambo	14.05.2019	Titration	6	lose	left	right	risky	4	no	0	4	0	no
Rambo	14.05.2019	Titration	7	lose	right	right	safe	5	NA	0	5	5	no
Rambo	14.05.2019	Titration	8	win	left	right	risky	4	yes	6	4	6	no
Rambo	14.05.2019	Titration	9	win	left	left	safe	5	NA	0	5	5	no
Rambo	14.05.2019	Titration	10	lose	left	right	risky	4	no	0	4	0	no
Rambo	14.05.2019	Titration	11	win	left	right	risky	5	yes	6	5	6	no
Rambo	14.05.2019	Titration	12	lose	right	right	safe	6	NA	0	6	6	no
Rambo	14.05.2019	Titration	13	win	right	right	safe	5	NA	0	5	5	no
Rambo	14.05.2019	Titration	14	lose	left	right	risky	4	no	0	4	0	no
Rambo	14.05.2019	Titration	15	lose	right	right	safe	5	NA	0	5	5	no
Rambo	14.05.2019	Titration	16	win	left	right	risky	4	yes	6	4	6	no
Rambo	14.05.2019	Titration	17	lose	right	right	safe	5	NA	0	5	5	no
Rambo	14.05.2019	Titration	18	lose	right	right	safe	4	NA	0	4	4	no
Rambo	14.05.2019	Titration	19	win	right	right	safe	3	NA	0	3	3	no
Rambo	14.05.2019	Titration	20	win	right	right	safe	2	NA	0	2	2	no
Sally	13.04.2019	Titration	1	win	left	left	safe	3	NA	0	3	3	no
Sally	13.04.2019	Titration	2	win	right	left	risky	2	yes	6	2	6	no
Sally	13.04.2019	Titration	3	lose	left	left	safe	3	NA	0	3	3	no
Sally	13.04.2019	Titration	4	lose	left	left	safe	2	NA	0	2	2	no
Sally	13.04.2019	Titration	5	win	right	left	risky	1	yes	6	1	6	no
Sally	13.04.2019	Titration	6	lose	left	left	safe	2	NA	0	2	2	no
Sally	13.04.2019	Titration	7	lose	right	left	risky	1	no	0	1	0	no
Sally	13.04.2019	Titration	8	win	left	left	safe	2	NA	0	2	2	no
Sally	13.04.2019	Titration	9	win	left	left	safe	1	NA	0	1	1	no
Sally	13.04.2019	Titration	10	lose	left	right	risky	0	no	0	0	0	no
Sally	13.04.2019	Titration	11	win	left	right	risky	1	yes	6	1	6	no
Sally	13.04.2019	Titration	12	lose	right	right	safe	2	NA	0	2	2	no
Sally	13.04.2019	Titration	13	win	right	right	safe	1	NA	0	1	1	no
Sally	13.04.2019	Titration	14	lose	left	right	risky	0	no	0	0	0	no
Sally	13.04.2019	Titration	15	lose	right	left	risky	1	no	0	1	0	no
Sally	13.04.2019	Titration	16	win	left	left	safe	2	NA	0	2	2	no
Sally	13.04.2019	Titration	17	lose	right	right	safe	1	NA	0	1	1	no
Sally	13.04.2019	Titration	18	lose	right	left	risky	0	no	0	0	0	no
Sally	13.04.2019	Titration	19	win	right	left	risky	1	yes	6	1	6	no
Sally	13.04.2019	Titration	20	win	right	left	risky	2	yes	6	2	6	no
Tumbo	12.05.2019	Titration	1	win	left	left	safe	3	NA	0	3	3	no
Tumbo	12.05.2019	Titration	2	win	right	left	risky	2	yes	6	2	6	no
Tumbo	12.05.2019	Titration	3	lose	left	left	safe	3	NA	0	3	3	no
Tumbo	12.05.2019	Titration	4	lose	left	right	risky	2	no	0	2	0	no
Tumbo	12.05.2019	Titration	5	win	right	left	risky	3	yes	6	3	6	no
Tumbo	12.05.2019	Titration	6	lose	left	right	risky	4	no	0	4	0	no
Tumbo	12.05.2019	Titration	7	lose	right	left	risky	5	no	0	5	0	no
Tumbo	12.05.2019	Titration	8	win	left	left	safe	6	NA	0	6	6	no
Tumbo	12.05.2019	Titration	9	win	left	left	safe	5	NA	0	5	5	no
Tumbo	12.05.2019	Titration	10	lose	left	left	safe	4	NA	0	4	4	no
Tumbo	12.05.2019	Titration	11	win	left	right	risky	3	yes	6	3	6	no
Tumbo	12.05.2019	Titration	12	lose	right	left	risky	4	no	0	4	0	no
Tumbo	12.05.2019	Titration	13	win	right	right	safe	5	NA	0	5	5	no
Tumbo	12.05.2019	Titration	14	lose	left	left	safe	4	NA	0	4	4	no
Tumbo	12.05.2019	Titration	15	lose	right	left	risky	3	no	0	3	0	no
Tumbo	12.05.2019	Titration	16	win	left	left	safe	4	NA	0	4	4	no
Tumbo	12.05.2019	Titration	17	lose	right	left	risky	3	no	0	3	0	no
Tumbo	12.05.2019	Titration	18	lose	right	left	risky	4	no	0	4	0	no
Tumbo	12.05.2019	Titration	19	win	right	left	risky	5	yes	6	5	6	no
Tumbo	12.05.2019	Titration	20	win	right	left	risky	6	yes	6	6	6	no
Umugenzi	13.05.2019	Titration	1	win	left	left	safe	3	NA	0	3	3	yes
Umugenzi	13.05.2020	Titration	2	win	right	right	safe	2	NA	0	2	2	yes
Umugenzi	13.05.2021	Titration	3	lose	left	right	risky	1	no	0	1	0	yes
Umugenzi	13.05.2022	Titration	4	lose	left	left	safe	2	NA	0	2	2	yes
Umugenzi	13.05.2023	Titration	5	win	right	right	safe	1	NA	0	1	1	yes
Umugenzi	13.05.2024	Titration	6	lose	left	right	risky	0	no	0	0	0	yes
Umugenzi	13.05.2025	Titration	7	lose	right	left	risky	1	no	0	1	0	yes
Umugenzi	13.05.2026	Titration	8	win	left	left	safe	2	NA	0	2	2	yes
Umugenzi	13.05.2027	Titration	9	win	left	right	risky	1	yes	6	1	6	yes
Umugenzi	13.05.2028	Titration	10	lose	left	left	safe	2	NA	0	2	2	yes
Umugenzi	13.05.2029	Titration	11	win	left	left	safe	1	NA	0	1	1	yes
Umugenzi	13.05.2030	Titration	12	lose	right	left	risky	0	no	0	0	0	yes
Umugenzi	13.05.2031	Titration	13	win	right	left	risky	1	yes	6	1	6	yes
Umugenzi	13.05.2032	Titration	14	lose	left	left	safe	2	NA	0	2	2	yes
Umugenzi	13.05.2033	Titration	15	lose	right	right	safe	1	NA	0	1	1	yes
Umugenzi	13.05.2034	Titration	16	win	left	right	risky	0	yes	6	0	6	yes
Umugenzi	13.05.2035	Titration	17	lose	right	right	safe	1	NA	0	1	1	yes
Umugenzi	13.05.2036	Titration	18	lose	right	left	risky	0	no	0	0	0	yes
Umugenzi	13.05.2037	Titration	19	win	right	left	risky	1	yes	6	1	6	yes
Umugenzi	13.05.2038	Titration	20	win	right	left	risky	2	yes	6	2	6	yes
Umutama	14.05.2019	Titration	1	win	left	right	risky	3	yes	6	3	6	no
Umutama	14.05.2019	Titration	2	win	right	right	safe	4	NA	0	4	4	no
Umutama	14.05.2019	Titration	3	lose	left	right	risky	3	no	0	3	0	no
Umutama	14.05.2019	Titration	4	lose	left	left	safe	4	NA	0	4	4	no
Umutama	14.05.2019	Titration	5	win	right	right	safe	3	NA	0	3	3	no
Umutama	14.05.2019	Titration	6	lose	left	right	risky	2	no	0	2	0	no
Umutama	14.05.2019	Titration	7	lose	right	right	safe	3	NA	0	3	3	no
Umutama	14.05.2019	Titration	8	win	left	left	safe	2	NA	0	2	2	no
Umutama	14.05.2019	Titration	9	win	left	right	risky	1	yes	6	1	6	no
Umutama	14.05.2019	Titration	10	lose	left	right	risky	2	no	0	2	0	no
Umutama	14.05.2019	Titration	11	win	left	left	safe	3	NA	0	3	3	no
Umutama	14.05.2019	Titration	12	lose	right	right	safe	2	NA	0	2	2	no
Umutama	14.05.2019	Titration	13	win	right	right	safe	1	NA	0	1	1	no
Umutama	14.05.2019	Titration	14	lose	left	right	risky	0	no	0	0	0	no
Umutama	14.05.2019	Titration	15	lose	right	right	safe	1	NA	0	1	1	no
Umutama	14.05.2019	Titration	16	win	left	right	risky	0	yes	6	0	6	no
Umutama	14.05.2019	Titration	17	lose	right	left	risky	1	no	0	1	0	no
Umutama	14.05.2019	Titration	18	lose	right	right	safe	2	NA	0	2	2	no
Umutama	14.05.2019	Titration	19	win	right	left	risky	1	yes	6	1	6	no
Umutama	14.05.2019	Titration	20	win	right	left	risky	2	yes	6	2	6	no
Yoyo	03.05.2019	Titration	1	win	left	right	risky	3	yes	6	3	6	yes
Yoyo	03.05.2019	Titration	2	win	right	left	risky	4	yes	6	4	6	yes
Yoyo	03.05.2019	Titration	3	lose	left	left	safe	5	NA	0	5	5	yes
Yoyo	03.05.2019	Titration	4	lose	left	right	risky	4	no	0	4	0	yes
Yoyo	03.05.2019	Titration	5	win	right	right	safe	5	NA	0	5	5	yes
Yoyo	03.05.2019	Titration	6	lose	left	right	risky	4	no	0	4	0	yes
Yoyo	03.05.2019	Titration	7	lose	right	right	safe	5	NA	0	5	5	yes
Yoyo	03.05.2019	Titration	8	win	left	right	risky	4	yes	6	4	6	yes
Yoyo	03.05.2019	Titration	9	win	left	left	safe	5	NA	0	5	5	yes
Yoyo	03.05.2019	Titration	10	lose	left	right	risky	4	no	0	4	0	yes
Yoyo	03.05.2019	Titration	11	win	left	left	safe	5	NA	0	5	5	yes
Yoyo	03.05.2019	Titration	12	lose	right	right	safe	4	NA	0	4	4	yes
Yoyo	03.05.2019	Titration	13	win	right	right	safe	3	NA	0	3	3	yes
Yoyo	03.05.2019	Titration	14	lose	left	right	risky	2	no	0	2	0	yes
Yoyo	03.05.2019	Titration	15	lose	right	left	risky	3	no	0	3	0	yes
Yoyo	03.05.2019	Titration	16	win	left	left	safe	4	NA	0	4	4	yes
Yoyo	03.05.2019	Titration	17	lose	right	right	safe	3	NA	0	3	3	yes
Yoyo	03.05.2019	Titration	18	lose	right	right	safe	2	NA	0	2	2	yes
Yoyo	03.05.2019	Titration	19	win	right	left	risky	1	yes	6	1	6	yes
Yoyo	03.05.2019	Titration	20	win	right	right	safe	2	NA	0	2	2	yes
