# Supplementary material for: Reduced risk-seeking in chimpanzees in a zero-outcome game
Source: Philos Trans R Soc Lond B Biol Sci. 2021 Jan 11;376(1819):20190673. doi: 10.1098/rstb.2019.0673 (PMC7815432; doi:10.1098/rstb.2019.0673)
Supplement: RISK_4_TwoStepBack_binary [file rstb20190673supp8.csv]

subject	choice_risky	previous_win
Asega	1	1
Asega	1	1
Asega	1	1
Asega	1	1
Asega	0	1
Asega	0	1
Asega	0	1
Asega	0	1
Asega	0	1
Asega	0	1
Asega	0	1
Asega	1	0
Asega	0	0
Asega	0	0
Asega	0	0
Asega	0	0
Becky	1	1
Becky	1	1
Becky	1	1
Becky	1	1
Becky	1	1
Becky	1	1
Becky	0	1
Becky	0	1
Becky	0	1
Becky	0	1
Becky	0	1
Becky	0	1
Becky	1	0
Becky	1	0
Becky	1	0
Becky	1	0
Becky	1	0
Becky	0	0
Becky	0	0
Becky	0	0
Becky	0	0
Becky	0	0
Becky	0	0
Becky	0	0
Becky	0	0
Bwambale	1	1
Bwambale	1	1
Bwambale	1	1
Bwambale	1	1
Bwambale	1	1
Bwambale	1	1
Bwambale	1	1
Bwambale	1	1
Bwambale	1	1
Bwambale	1	1
Bwambale	1	1
Bwambale	1	1
Bwambale	1	1
Bwambale	1	1
Bwambale	0	1
Bwambale	0	1
Bwambale	0	1
Bwambale	0	1
Bwambale	0	1
Bwambale	0	1
Bwambale	1	0
Bwambale	1	0
Bwambale	1	0
Bwambale	1	0
Bwambale	1	0
Bwambale	1	0
Bwambale	1	0
Bwambale	1	0
Bwambale	1	0
Bwambale	1	0
Bwambale	1	0
Bwambale	1	0
Bwambale	1	0
Bwambale	1	0
Bwambale	1	0
Bwambale	1	0
Bwambale	1	0
Bwambale	1	0
Bwambale	0	0
Bwambale	0	0
Bwambale	0	0
Cocoa	1	1
Cocoa	1	1
Cocoa	1	1
Cocoa	1	1
Cocoa	1	1
Cocoa	1	1
Cocoa	1	1
Cocoa	0	1
Cocoa	0	1
Cocoa	0	1
Cocoa	0	1
Cocoa	0	1
Cocoa	0	1
Cocoa	0	1
Cocoa	1	0
Cocoa	1	0
Cocoa	1	0
Cocoa	1	0
Cocoa	1	0
Cocoa	1	0
Cocoa	1	0
Cocoa	1	0
Cocoa	0	0
Cocoa	0	0
Cocoa	0	0
Cocoa	0	0
Cocoa	0	0
Cocoa	0	0
Indi	1	1
Indi	1	1
Indi	1	1
Indi	1	1
Indi	1	1
Indi	1	1
Indi	0	1
Indi	0	1
Indi	0	1
Indi	0	1
Indi	0	1
Indi	0	1
Indi	0	1
Indi	0	1
Indi	1	0
Indi	1	0
Indi	1	0
Indi	1	0
Indi	1	0
Indi	1	0
Indi	1	0
Indi	1	0
Indi	0	0
Indi	0	0
Indi	0	0
Indi	0	0
Indi	0	0
Indi	0	0
Kalema	1	1
Kalema	1	1
Kalema	1	1
Kalema	1	1
Kalema	1	1
Kalema	1	1
Kalema	1	1
Kalema	0	1
Kalema	0	1
Kalema	0	1
Kalema	1	0
Kalema	1	0
Kalema	1	0
Kalema	1	0
Kalema	1	0
Kalema	1	0
Kalema	0	0
Kalema	0	0
Kalema	0	0
Kalema	0	0
Kalema	0	0
Kalema	0	0
Kalema	0	0
Kalema	0	0
Kidogo	1	1
Kidogo	1	1
Kidogo	1	1
Kidogo	1	1
Kidogo	1	1
Kidogo	1	1
Kidogo	1	1
Kidogo	1	1
Kidogo	1	1
Kidogo	0	1
Kidogo	0	1
Kidogo	0	1
Kidogo	1	0
Kidogo	1	0
Kidogo	1	0
Kidogo	1	0
Kidogo	1	0
Kidogo	1	0
Kidogo	0	0
Kidogo	0	0
Kidogo	0	0
Kidogo	0	0
Kidogo	0	0
Kidogo	0	0
Kidogo	0	0
Kidogo	0	0
Kidogo	0	0
Kisembo	1	1
Kisembo	1	1
Kisembo	1	1
Kisembo	1	1
Kisembo	1	1
Kisembo	1	1
Kisembo	1	1
Kisembo	0	1
Kisembo	0	1
Kisembo	0	1
Kisembo	0	1
Kisembo	1	0
Kisembo	1	0
Kisembo	1	0
Kisembo	1	0
Kisembo	1	0
Kisembo	0	0
Kisembo	0	0
Kisembo	0	0
Kisembo	0	0
Kisembo	0	0
Kisembo	0	0
Kisembo	0	0
Kisembo	0	0
Kisembo	0	0
Mawa	0	1
Mawa	0	0
Mawa	0	0
Mawa	0	0
Medina	1	1
Medina	1	1
Medina	1	1
Medina	1	1
Medina	1	1
Medina	1	1
Medina	1	1
Medina	1	1
Medina	1	1
Medina	1	1
Medina	1	1
Medina	1	1
Medina	1	1
Medina	0	1
Medina	0	1
Medina	0	1
Medina	1	0
Medina	1	0
Medina	1	0
Medina	1	0
Medina	1	0
Medina	1	0
Medina	1	0
Medina	1	0
Medina	1	0
Medina	1	0
Medina	1	0
Medina	1	0
Medina	1	0
Medina	1	0
Medina	0	0
Medina	0	0
Medina	0	0
Medina	0	0
Medina	0	0
Medina	0	0
Medina	0	0
Nakuu	1	1
Nakuu	1	1
Nakuu	1	1
Nakuu	0	1
Nakuu	0	1
Nakuu	0	1
Nakuu	0	1
Nakuu	0	1
Nakuu	0	1
Nakuu	0	1
Nakuu	0	1
Nakuu	1	0
Nakuu	1	0
Nakuu	1	0
Nakuu	1	0
Nakuu	1	0
Nakuu	1	0
Nakuu	1	0
Nakuu	1	0
Nakuu	1	0
Nakuu	0	0
Nakuu	0	0
Nakuu	0	0
Nakuu	0	0
Nakuu	0	0
Nakuu	0	0
Namukisa	1	1
Namukisa	1	1
Namukisa	1	1
Namukisa	1	1
Namukisa	1	1
Namukisa	1	1
Namukisa	1	1
Namukisa	0	1
Namukisa	0	1
Namukisa	0	1
Namukisa	0	1
Namukisa	0	1
Namukisa	1	0
Namukisa	1	0
Namukisa	1	0
Namukisa	1	0
Namukisa	1	0
Namukisa	1	0
Namukisa	1	0
Namukisa	1	0
Namukisa	0	0
Namukisa	0	0
Namukisa	0	0
Namukisa	0	0
Namukisa	0	0
Namukisa	0	0
Namukisa	0	0
Namukisa	0	0
Nani	1	1
Nani	0	1
Nani	0	1
Nani	0	1
Nani	0	0
Nani	0	0
Nani	0	0
Nani	0	0
Nani	0	0
Nkuumwa	0	1
Nkuumwa	0	1
Nkuumwa	1	0
Nkuumwa	0	0
Nkuumwa	0	0
Pasa	1	1
Pasa	1	1
Pasa	0	1
Pasa	0	1
Pasa	0	1
Pasa	0	1
Pasa	0	1
Pasa	1	0
Pasa	1	0
Pasa	0	0
Pasa	0	0
Pasa	0	0
Pasa	0	0
Pasa	0	0
Pasa	0	0
Pasa	0	0
Pasa	0	0
Rambo	1	1
Rambo	1	1
Rambo	1	1
Rambo	1	1
Rambo	1	1
Rambo	1	1
Rambo	1	1
Rambo	1	1
Rambo	1	1
Rambo	1	1
Rambo	1	1
Rambo	1	1
Rambo	1	1
Rambo	1	1
Rambo	1	1
Rambo	1	1
Rambo	1	1
Rambo	1	1
Rambo	1	1
Rambo	1	1
Rambo	1	1
Rambo	1	1
Rambo	0	1
Rambo	0	1
Rambo	1	0
Rambo	1	0
Rambo	1	0
Rambo	1	0
Rambo	1	0
Rambo	1	0
Rambo	1	0
Rambo	1	0
Rambo	1	0
Rambo	1	0
Rambo	1	0
Rambo	1	0
Rambo	1	0
Rambo	1	0
Rambo	1	0
Rambo	1	0
Rambo	1	0
Rambo	1	0
Rambo	1	0
Rambo	1	0
Rambo	1	0
Rambo	1	0
Rambo	1	0
Rambo	1	0
Rambo	0	0
Rambo	0	0
Sally	0	1
Sally	1	0
Sally	0	0
Sally	0	0
Sally	0	0
Tumbo	1	1
Tumbo	1	1
Tumbo	1	1
Tumbo	1	1
Tumbo	1	1
Tumbo	1	1
Tumbo	1	1
Tumbo	1	1
Tumbo	1	1
Tumbo	0	1
Tumbo	0	1
Tumbo	0	1
Tumbo	1	0
Tumbo	1	0
Tumbo	1	0
Tumbo	1	0
Tumbo	1	0
Tumbo	1	0
Tumbo	1	0
Tumbo	0	0
Tumbo	0	0
Tumbo	0	0
Tumbo	0	0
Tumbo	0	0
Tumbo	0	0
Tumbo	0	0
Tumbo	0	0
Tumbo	0	0
Umugenzi	1	1
Umugenzi	1	1
Umugenzi	1	1
Umugenzi	1	1
Umugenzi	1	1
Umugenzi	1	1
Umugenzi	0	1
Umugenzi	0	1
Umugenzi	0	1
Umugenzi	0	1
Umugenzi	1	0
Umugenzi	1	0
Umugenzi	1	0
Umugenzi	1	0
Umugenzi	1	0
Umugenzi	1	0
Umugenzi	1	0
Umugenzi	0	0
Umugenzi	0	0
Umugenzi	0	0
Umugenzi	0	0
Umugenzi	0	0
Umugenzi	0	0
Umugenzi	0	0
Umugenzi	0	0
Umugenzi	0	0
Umugenzi	0	0
Umutama	0	1
Umutama	0	1
Umutama	0	0
Yoyo	1	1
Yoyo	1	1
Yoyo	1	1
Yoyo	1	1
Yoyo	1	1
Yoyo	1	1
Yoyo	1	1
Yoyo	0	1
Yoyo	0	1
Yoyo	0	1
Yoyo	0	1
Yoyo	0	1
Yoyo	0	1
Yoyo	0	1
Yoyo	0	1
Yoyo	1	0
Yoyo	1	0
Yoyo	1	0
Yoyo	1	0
Yoyo	1	0
Yoyo	0	0
Yoyo	0	0
Yoyo	0	0
Yoyo	0	0
Yoyo	0	0
Yoyo	0	0
