# Supplementary material for: Reduced risk-seeking in chimpanzees in a zero-outcome game
Source: Philos Trans R Soc Lond B Biol Sci. 2021 Jan 11;376(1819):20190673. doi: 10.1098/rstb.2019.0673 (PMC7815432; doi:10.1098/rstb.2019.0673)
Supplement: RISK_Strategies_1stepback [file rstb20190673supp9.csv]

Subject	total previous risky choices	won_of_total	lost_of_total	win stay	win shift	lose stay	lose shift	prop_winstay	prop_winshift	prop_losestay	prop_loseshift	WStayLShift	LShiftLStay
Asega	17	12	5	3	9	1	4	0.18	0.53	0.06	0.24	0.41	0.59
Baluku	0	0	0	0	0	0	0	NA	NA	NA	NA	NA	NA
Becky	25	13	12	6	7	4	8	0.24	0.28	0.16	0.32	0.56	0.44
Bili	29	14	15	9	5	6	9	0.31	0.17	0.21	0.31	0.62	0.38
Bwambale	44	23	21	15	8	18	3	0.34	0.18	0.41	0.07	0.41	0.59
Cocoa	29	15	14	10	5	5	9	0.34	0.17	0.17	0.31	0.66	0.34
Indi	28	14	14	7	7	6	8	0.25	0.25	0.21	0.29	0.54	0.46
Kalema	27	13	14	6	7	10	4	0.22	0.26	0.37	0.15	0.37	0.63
Kidogo	30	15	15	5	10	7	8	0.17	0.33	0.23	0.27	0.43	0.57
Kisembo	28	14	14	6	8	8	6	0.21	0.29	0.29	0.21	0.43	0.57
Mawa	4	1	3	1	0	0	3	0.25	0	0	0.75	1	0
Medina	40	19	21	14	5	16	5	0.35	0.13	0.4	0.13	0.48	0.53
Nakuu	26	11	15	5	6	9	6	0.19	0.23	0.35	0.23	0.42	0.58
Namukisa	29	13	16	8	5	8	8	0.28	0.17	0.28	0.28	0.55	0.45
Nani	10	5	5	1	4	1	4	0.1	0.4	0.1	0.4	0.5	0.5
Nkuumwa	5	2	3	1	1	0	3	0.2	0.2	0	0.6	0.8	0.2
Pasa	19	9	10	2	7	3	7	0.11	0.37	0.16	0.37	0.47	0.53
Rambo	53	26	27	25	1	24	3	0.47	0.02	0.45	0.06	0.53	0.47
Sally	5	1	4	0	1	0	4	0	0.2	0	0.8	0.8	0.2
Tumbo	29	13	16	9	4	6	10	0.31	0.14	0.21	0.34	0.66	0.34
Umugenzi	27	10	17	8	2	7	10	0.3	0.07	0.26	0.37	0.67	0.33
Umutama	3	2	1	1	1	0	1	0.33	0.33	0	0.33	0.67	0.33
Yoyo	29	18	11	8	10	8	3	0.28	0.34	0.28	0.1	0.38	0.62
