# Supplementary material for: Reduced risk-seeking in chimpanzees in a zero-outcome game
Source: Philos Trans R Soc Lond B Biol Sci. 2021 Jan 11;376(1819):20190673. doi: 10.1098/rstb.2019.0673 (PMC7815432; doi:10.1098/rstb.2019.0673)
Supplement: RISK_Strategies_1stepback [file rstb20190673supp10.csv]

Subject	total previous risky choices	won_of_total	lost_of_total	win stay	win shift	lose stay	lose shift	prop_winstay	prop_winshift	prop_losestay	prop_loseshift	WStayLShift	LShiftLStay
Asega	16	11	5	4	7	1	4	0.25	0.44	0.06	0.25	0.5	0.5
Baluku	0	0	0	0	0	0	0	NA	NA	NA	NA	NA	NA
Becky	25	12	13	6	6	5	8	0.24	0.24	0.2	0.32	0.56	0.44
Bili	29	14	15	7	7	7	8	0.24	0.24	0.24	0.28	0.52	0.48
Bwambale	41	20	21	14	6	18	3	0.34	0.15	0.44	0.07	0.41	0.59
Cocoa	28	14	14	7	7	8	6	0.25	0.25	0.29	0.21	0.46	0.54
Indi	28	14	14	6	8	8	6	0.21	0.29	0.29	0.21	0.43	0.57
Kalema	24	10	14	7	3	6	8	0.29	0.13	0.25	0.33	0.63	0.38
Kidogo	27	12	15	9	3	6	9	0.33	0.11	0.22	0.33	0.67	0.33
Kisembo	25	11	14	7	4	5	9	0.28	0.16	0.2	0.36	0.64	0.36
Mawa	4	1	3	0	1	0	3	0	0.25	0	0.75	0.75	0.25
Medina	37	16	21	13	3	14	7	0.35	0.08	0.38	0.19	0.54	0.46
Nakuu	26	11	15	3	8	9	6	0.12	0.31	0.35	0.23	0.35	0.65
Namukisa	28	12	16	7	5	8	8	0.25	0.18	0.29	0.29	0.54	0.46
Nani	9	4	5	1	3	0	5	0.11	0.33	0	0.56	0.67	0.33
Nkuumwa	5	2	3	0	2	1	2	0	0.4	0.2	0.4	0.4	0.6
Pasa	17	7	10	2	5	2	8	0.12	0.29	0.12	0.47	0.59	0.41
Rambo	51	24	27	22	2	25	2	0.43	0.04	0.49	0.04	0.47	0.53
Sally	5	1	4	0	1	1	3	0	0.2	0.2	0.6	0.6	0.4
Tumbo	28	12	16	9	3	7	9	0.32	0.11	0.25	0.32	0.64	0.36
Umugenzi	27	10	17	6	4	7	10	0.22	0.15	0.26	0.37	0.59	0.41
Umutama	3	2	1	0	2	0	1	0	0.67	0	0.33	0.33	0.67
Yoyo	26	15	11	7	8	5	6	0.27	0.31	0.19	0.23	0.5	0.5
