# Supplementary material for: Reduced risk-seeking in chimpanzees in a zero-outcome game
Source: Philos Trans R Soc Lond B Biol Sci. 2021 Jan 11;376(1819):20190673. doi: 10.1098/rstb.2019.0673 (PMC7815432; doi:10.1098/rstb.2019.0673)
Supplement: CodeBook [file rstb20190673supp11.xlsx]

## Sheet: Sheet1
RISK_1_AllData
Subject	individual name
Date	day.month.year format
Test_stage	Test = Exp.1 data, other datasets refer to Exp.2 Titration data or data from familiarization sessions
Session	range 1-3
Trial type	lose = risky outcome is zero, win = risky outcome is six pieces
Position_Large	refers to position of the larger outcome per trial. For Trial type = lose this is be the position of the safe option, for Trial type = win this is the position of the risky option
Position_safe	refers to position of the safe option
Trial	range 1-20
Side	refers to a chimpanzee's choice in this trial and is coded from experimenter perspective, possible options left or right
Choice	refers to which option a chimpanzee chose in this trial, possible options safe or risky
Risky_win	is "yes" if chimpanzee chose the risky option and got six pieces of apple, is "no" if chimpanzee chose the risky option and got nothing, is "NA" if chimpanzee chose the safe option
comments	documentation if anything unusual happend or if a trial was repeated due to ambiguous choice
no.risky	numerical equivalent of Trial type: is 0 if risky option contained nothing, is 6 if risky opion contained six pieces
no.safe	is 3 because the safe option always contained three pieces
no.obtained	is the number of food items a chimp received in this trial: 0, 3 or 6 pieces
sidebias	indicates side bias that we assigned to each individual: no, yes, slight
RISK_2_Titration
Subject	individual name
Date	day.month.year format
Test_stage	Titration = Exp.2 data, other datasets refer to Exp.1 Test data or data from familiarization sessions
Trial	range 1-20
Trial_type	lose = risky outcome is zero, win = risky outcome is six pieces
Position_safe	refers to position of the safe option
Side	refers to a chimpanzee's choice in this trial and is coded from experimenter perspective, possible options left or right
choice	refers to which option a chimpanzee chose in this trial, possible options safe or risky
save_option	size of safe option in this trial (range from 0 to 6)
Risky_win	is "yes" if chimpanzee chose the risky option and got six pieces of apple, is "no" if chimpanzee chose the risky option and got nothing, is "NA" if chimpanzee chose the safe option
no.risky	numerical equivalent of Trial type: is 0 if risky option contained nothing, is 6 if risky opion contained six pieces
no.safe	is equivalent to save_option
no.obtained	is the number of food items a chimp received in this trial (range from 0 to 6 pieces)
bias_previousTest	refers to side biase category of this individual in Exp.1
RISK_3_OneStepBack_binary and RISK_4_TwoStepBack_binary
subject	individual name
choice_risky	indicates choice in the current trial: 1 = risky, 0 = safe
previous_win	indicates result of the previous trial: 1 = won, 0 = lost
RISK_Strategies_1stepback and RISK_Strategies_2stepback
Subject	individual name
total previous risky choices	indicates how often this individual chose the risky option in a previous trial
won_of_total	number of wins from previous risky choices
lost_of_total	number of losses from previous risky choices
win stay	number of risky choices after previous win
win shift	number of safe choices after previous win
lose stay	number of safe choices after previous loss
lose shift	number of risky choices after previous loss
prop_winstay	proportion of risky choices after previous win
prop_winshift	proportion of safe choices after previous win
prop_losestay	proportion of safe choices after previous loss
prop_loseshift	proportion of risky choices after previous loss
WStayLShift	proportion of winstay/loseshift choices
LShiftLStay	proportion of winshift/losestay choices
RISK_Familiarization_data
Subject	individual name
Date	day.month.year format
Test_stage	mixed = Familiarization data, other datasets refer to Exp.1 Test data or Exp. 2 Titration data
Session	range 1-6
Trial_type	choice = same as test trials (both options covered), intro = only one choice was presented, numDisc = number discrimination (both options are visible)
Trialtype_specifics	risky_lose = covered risky option contained nothing, risky_win = covered risky option contained six pieces, 6 vs 3 and 6 vs 0 are presented options for number discrimination trials, safe = safe option was presented, risky = risky option was presented
Position_Large	refers to position of the larger outcome per trial
Trial	range 1-20
Side	refers to a chimpanzee's choice in this trial and is coded from experimenter perspective, possible options left or right
choice	refers to which option a chimpanzee chose in this trial, possible options safe/risky and correct/incorrect
Risk_win	is "yes" if chimpanzee chose the risky option and got six pieces of apple, is "no" if chimpanzee chose the risky option and got nothing, is "NA" if chimpanzee chose the safe option trial type was "numDisc" or "intro"
RISK_NumDisc
Subject	individual name
Date	day.month.year format
Test_stage	Number_Discrimination, other datasets refer to Familiarization data, Exp.1 or Exp. 2 data
Position_large	refers to position of the larger outcome per trial
Session	range 1-x (until criterion was reached)
Trial	range 1-20
Side	refers to a chimpanzee's choice in this trial and is coded from experimenter perspective, possible options left or right
choice	refers to which option a chimpanzee chose in this trial, possible options correct or incorrect where chosing the larger amount is considered the correct choice
