# Supplementary material for: Reduced risk-seeking in chimpanzees in a zero-outcome game
Source: Philos Trans R Soc Lond B Biol Sci. 2021 Jan 11;376(1819):20190673. doi: 10.1098/rstb.2019.0673 (PMC7815432; doi:10.1098/rstb.2019.0673)
Supplement: Analysis R-code [file rstb20190673supp12.r]

# Data analysis "Reduced risk-seeking in chimpanzees in a zero-outcome game"
# R version 3.6.3 (2020-02-29) -- "Holding the Windsock"
# Copyright (C) 2020 The R Foundation for Statistical Computing
# Platform: x86_64-apple-darwin15.6.0 (64-bit)

# used packages
library("plyr") # version 1.8.6
library("lme4") # version 1.1-21
library("rcompanion") # version 2.3.25
library("DescTools") # version 0.99.34
library("tidyverse") # version 1.3.0
library("coin") # version 1.3-1

# In addition, we used functions provided by Roger Mundry for checking assumptions and stability of linear models and calculation of confidence intervals

## ################### ##
## Preparations Exp. 1 ##
## ################### ##

# get the data
Exp1.data <- read.csv2(file = "RISK_1_AllData.csv", header = T, sep = ",")

# aggregate data for analysis
# transform Choice into numeric answer (risky=1,safe=0)
Exp1.data$Choice <- ifelse(Exp1.data$Choice == "risky",1,
                           ifelse(Exp1.data$Choice == "safe",0,0))
# create data set where Choice is aggregated across the 3 sessions
keep = c("Subject", "sidebias") # keep sidebias b/c we want to exclude biased individuals later
Exp1.full=aggregate(x=Exp1.data$Choice, by=Exp1.data[, keep], FUN=mean)
colnames(Exp1.full)[ncol(Exp1.full)]="Choice"
str(Exp1.full)

# make subset of individuals with no or only slight side bias
table(Exp1.full$Subject,Exp1.full$sidebias)
Exp1.sub=subset(Exp1.full, !Subject %in% c("Becky", "Bili", "Cocoa", "Indi", "Kalema", "Kisembo", "Medina", "Umugenzi", "Yoyo"))
Exp1.sub=droplevels(Exp1.sub)

## ################### ##
## Descriptives Exp. 1 ##
## ################### ##
# Full sample
mean(Exp1.full$Choice) #[1] 0.4065217
# -> as a group, the full sample chose risky on average 41% of the time
sd(Exp1.full$Choice) #[1] 0.2416138
min(Exp1.full$Choice) #[1] 0
max(Exp1.full$Choice) #[1] 0.9333333

# Subsample
mean(Exp1.sub$Choice) # [1] 0.3392857 
# -> as a group, the unbiased chimps chose the risky option on average 34% of the time
sd(Exp1.sub$Choice) #[1] 0.2882757
min(Exp1.sub$Choice) #[1] 0
max(Exp1.sub$Choice) #[1] 0.9333333

## ################################################### ##
## Are chimps risk averse or risk seeking as a group?  ##
## ################################################### ##

# all individuals
# check normality assumptions
shapiro.test(Exp1.full$Choice)
# W = 0.9122, p-value = 0.04546 -> indication normally assumption might be violated

# nonparametric Wilcoxon test
w <-wilcox.test(Exp1.full$Choice, mu = 0.5)
# V = 44.5, p-value = 0.07752
# alternative hypothesis: true location is not equal to 0.5
# --> corroborates results of t-test

# get z-score
wilcoxonZ(Exp1.full$Choice, y = NULL, mu = 0.5, paired = FALSE, exact = FALSE, correct = FALSE, digits = 4
) # -1.787
# get r (effect size)
wilcoxonOneSampleR(Exp1.full$Choice, mu = 0.5) # r = -0.373

# subset of unbiased individuals

# check normality assumptions
shapiro.test(Exp1.sub$Choice)
# W = 0.91436, p-value = 0.1823 ->  fine

# for consistency, we report Wilcoxon test rather than t-test
wilcox.test(Exp1.sub$Choice, mu = 0.5)
# V = 19.5, p-value = 0.07456
# alternative hypothesis: true location is not equal to 0.5
# corroborates results of t-test
wilcoxonZ(Exp1.sub$Choice, y = NULL, mu = 0.5, paired = FALSE, exact = FALSE, correct = FALSE, digits = 4
) # -1.818
# get r (effect size)
wilcoxonOneSampleR(Exp1.sub$Choice, mu = 0.5) # r = -0.486

## ######################################################################### ##
## Average size of safe option per individual in titration session? (Exp. 2) ##
## ######################################################################### ##
# get Titration Experiment data
Exp2.data <- read.csv2(file = "RISK_2_Titration.csv", header = T, sep = ",")
str(Exp2.data) 
#  transform Choice into numeric answer (risky=1,safe=0)
Exp2.data$choice <- ifelse(Exp2.data$choice == "risky",1,
                           ifelse(Exp2.data$choice == "safe",0,0))

# subset of unbiased individuals of Exp.1
Exp2.sub=subset(Exp2.data, !Subject %in% c("Becky", "Bili", "Cocoa", "Indi", "Kalema", "Kisembo", "Medina", "Umugenzi", "Yoyo"))
Exp2.sub=droplevels(Exp2.sub)

## ################### ##
## Descriptives Exp. 2 ##
## ################### ##
# means
mean(Exp2.sub$choice) # 0.5178571 proportion risky choice subsample
mean(Exp2.data$choice) #0.5391304 proportion risky choice full sample
mean(Exp2.sub$save_option) # 2.621429 average size safe option subsample
mean(Exp2.data$save_option) # 3.128261 average size safe option full sample

# confidence intervals
library(rcompanion) # version 2.3.25

groupwiseMean(choice ~ 1, 
              data   = Exp2.sub, # prop.risky choice for subsample
              conf   = 0.95, 
              digits = 3)
#    .id   n  Mean Conf.level Trad.lower Trad.upper
# 1 <NA> 280 0.518       0.95      0.459      0.577
groupwiseMean(choice ~ 1, 
              data   = Exp2.data, # prop.risky choice for full sample
              conf   = 0.95, 
              digits = 3)
#    .id   n  Mean Conf.level Trad.lower Trad.upper
# 1 <NA> 460 0.539       0.95      0.493      0.585
groupwiseMean(save_option ~ 1, 
              data   = Exp2.sub, # average size safe option for sub sample
              conf   = 0.95, 
              digits = 3)
#    .id   n Mean Conf.level Trad.lower Trad.upper
# 1 <NA> 280 2.62       0.95       2.45       2.79
groupwiseMean(save_option ~ 1, 
              data   = Exp2.data, # average size safe option for full sample
              conf   = 0.95, 
              digits = 3)
#    .id   n Mean Conf.level Trad.lower Trad.upper
# 1 <NA> 460 3.13       0.95       2.98       3.28

# Individual patterns
# note:
# The average size of the save option is positively correlated with risky choice behaviour, 
# i.e. the larger the average size of the save option the more risky choices were made

ddply(Exp2.data, c("Subject"), summarise,
      SizeSafe = mean(save_option),
      RiskyChoice = mean(choice))
#     Subject SizeSafe RiskyChoice
# 1     Asega     2.10        0.50 -> Risk aversion
# 2    Baluku     1.50        0.50 -> Risk aversion
# 3     Becky     4.60        0.55
# 4      Bili     5.00        0.70
# 5  Bwambale     2.50        0.45 -> Risk aversion
# 6     Cocoa     5.00        0.70
# 7      Indi     4.75        0.60
# 8    Kalema     2.30        0.45 -> Risk aversion
# 9    Kidogo     3.60        0.50 -> Risk aversion
# 10  Kisembo     4.45        0.60
# 11     Mawa     1.40        0.50 -> Risk aversion
# 12   Medina     4.35        0.60
# 13    Nakuu     2.60        0.50 -> Risk aversion
# 14 Namukisa     4.70        0.70
# 15     Nani     0.90        0.50 -> Risk aversion
# 16  Nkuumwa     3.10        0.50
# 17     Pasa     2.80        0.55 -> Risk aversion
# 18    Rambo     4.20        0.45
# 19    Sally     1.40        0.50 -> Risk aversion
# 20    Tumbo     3.90        0.60
# 21 Umugenzi     1.20        0.50 -> Risk aversion
# 22  Umutama     2.00        0.50 -> Risk aversion
# 23     Yoyo     3.60        0.45 -> Risk aversion

ddply(Exp2.sub, c("Subject"), summarise,
      SizeSafe = mean(save_option),
      RiskyChoice = mean(choice))
#     Subject SizeSafe RiskyChoice
# 1     Asega      2.1        0.50 -> Risk aversion
# 2    Baluku      1.5        0.50 -> Risk aversion
# 3  Bwambale      2.5        0.45 -> Risk aversion
# 4    Kidogo      3.6        0.50
# 5      Mawa      1.4        0.50 -> Risk aversion
# 6     Nakuu      2.6        0.50 -> Risk aversion
# 7  Namukisa      4.7        0.70
# 8      Nani      0.9        0.50 -> Risk aversion
# 9   Nkuumwa      3.1        0.50
# 10     Pasa      2.8        0.55 -> Risk aversion
# 11    Rambo      4.2        0.45
# 12    Sally      1.4        0.50 -> Risk aversion
# 13    Tumbo      3.9        0.60
# 14  Umutama      2.0        0.50 -> Risk aversion

## ################################### ##
##  Any side biases in Titration Exp.? ##
## ################################### ##
# but note: 
# From a practical perspective, the purely numerical side-bias criterion might not 
# be appropriate for the Titration session. This is because the presentation of relatively 
# larger/smaller rewards on each side and whether a risky choice yielded a reward or not on a 
# particular side depended on the individual’s previous choices and was consequently 
# not as consistently counterbalanced as in Exp. 1.

ddply(Exp2.data, c("Subject"), summarise,
      sideLeft = sum(Side == 'left'))
#     Subject sideLeft
# 1     Asega       10 
# 2    Baluku       10
# 3     Becky       11
# 4      Bili       12
# 5  Bwambale       13
# 6     Cocoa       12
# 7      Indi        4 * right bias
# 8    Kalema        7
# 9    Kidogo       10
# 10  Kisembo        6 
# 11     Mawa       12
# 12   Medina        2 * right bias
# 13    Nakuu        8
# 14 Namukisa       10
# 15     Nani       14
# 16  Nkuumwa        4 * right bias
# 17     Pasa       13
# 18    Rambo        1 * right bias
# 19    Sally       14
# 20    Tumbo       16 * left bias
# 21 Umugenzi       12
# 22  Umutama        6
# 23     Yoyo        7

## ####################################################### ##
## Relation between response patterns in Exp. 1 and Exp. 2 ##
## ####################################################### ## #################### ##
## Relationship between risky choice in Exp. 1 and average size safe option Exp. 2 ##
## ############################################################################### ##

# aggregate data for Titration dataset to create datasets of the same length
# Full dataset
keep = c("Subject", "bias_previousTest") 
Exp2.agg=aggregate(x=Exp2.data$save_option, by=Exp2.data[, keep], FUN=mean)
colnames(Exp2.agg)[ncol(Exp2.agg)]="SizeSafe"
str(Exp2.agg)

# Kendall's tau correlation coefficient to account for non-normally distributed Exp.1 data
cor.test(Exp2.agg$SizeSafe, Exp1.full$Choice,
         method = "kendall",
         alternative = "two.sided")
# z = 2.6112, p-value = 0.009022
# alternative hypothesis: true tau is not equal to 0
# sample estimates: tau = 0.4017608 

# Subsample
Exp2.agg.sub=aggregate(x=Exp2.sub$save_option, by=Exp2.sub[, keep], FUN=mean)
colnames(Exp2.agg.sub)[ncol(Exp2.agg.sub)]="SizeSafe"
str(Exp2.agg.sub)

# Kendall's tau correlation coefficient to account for non-normally distributed Exp.1 data
cor.test(Exp2.agg.sub$SizeSafe, Exp1.sub$Choice,
         method = "kendall",
         alternative = "two.sided")
# data:  Exp2.agg.sub$SizeSafe and Exp1.sub$Choice
# z = 2.4709, p-value = 0.01348
# alternative hypothesis: true tau is not equal to 0
# sample estimates: tau = 0.5

#### correlation for subsample also excluding biased individuals of Exp.2
Exp2.bias2.sub=subset(Exp2.agg.sub, !Subject %in% c("Indi", "Medina", "Nkuumwa", "Rambo", "Tumbo"))
Exp2.bias2.sub=droplevels(Exp2.bias2.sub)
# exclude them also from Exp 1 subsample
Exp1.bias2.sub=subset(Exp1.sub, !Subject %in% c("Indi", "Medina", "Nkuumwa", "Rambo", "Tumbo"))
Exp1.bias2.sub=droplevels(Exp1.bias2.sub)

cor.test(Exp2.bias2.sub$SizeSafe, Exp1.bias2.sub$Choice,
         method = "kendall",
         alternative = "two.sided")
# z = 2.0303, p-value = 0.04233
# alternative hypothesis: true tau is not equal to 0
# sample estimates: tau = 0.4770843

## ######################################################################################## ##
## 1-step back analysis                                                                     ##
## Were chimpanzees more likely to choose safe/risky if previous risky choice was lose/win? ##
## ######################################################################################## ##

## We used a generalized linear mixed model comparison to look at the propensity to choose risky
## given a previous win/lose and include subject as a random effect to account for multiple
## datapoints coming from the same subject. We checked model stability by comparing the estimates from the model based on all data with those from models with the levels of the random effects excluded one at a time -> model was stable
   ## outcome = choice_risky (with 1=risky choice, 0=safe choice)
   ## predictor = previous_win (with 1=won, 0=lost)

Exp1.1stepback.binary <- read.csv2(file = "RISK_3_OneStepBack_binary.csv", header = T, sep = ",")

### Full sample
# full model
res = glmer(choice_risky ~ previous_win + (1|subject), data = Exp1.1stepback.binary, family = binomial)

# stability check
m.stab=glmm.model.stab(model.res=res, contr=NULL)
table(m.stab$detailed$warnings) 
round(m.stab$summary[,-1],3) # no warnings, model is stable
#                          orig    min   max
# (Intercept)            -0.047 -0.145 0.028
# previous_win            0.102  0.020 0.194
# subject@(Intercept)@NA  0.769  0.516 0.805

# null model
null = glmer(choice_risky ~ 1 + (1|subject), data = Exp1.1stepback.binary, family = binomial)

# compare models to assess effect of predictor previous outcome
anova(null, res, test="Chisq")
#      Df    AIC    BIC  logLik deviance  Chisq Chi Df Pr(>Chisq)
# null  2 703.11 711.68 -349.55   699.11                         
# res   3 704.81 717.67 -349.40   698.81 0.3008      1     0.5834

# results
round(summary(res)$coefficients, 3)
#              Estimate Std. Error z value Pr(>|z|)
# (Intercept)    -0.047      0.220  -0.214    0.830
# previous_win    0.102      0.186   0.549    0.583

# Effect size
library("MuMIn")
r.squaredGLMM(res)
#                      R2m       R2c
# theoretical 0.0006741433 0.1528425
# delta       0.0005699246 0.1292139

### subsample
Exp1.1stepback.binary.sub=subset(Exp1.1stepback.binary, !subject %in% c("Becky", "Bili", "Cocoa", "Indi", "Kalema", "Kisembo", "Medina", "Umugenzi", "Yoyo"))
Exp1.1stepback.binary.sub=droplevels(Exp1.1stepback.binary.sub)

# model comparison
# full model
res.sub = glmer(choice_risky ~ previous_win + (1|subject), data = Exp1.1stepback.binary.sub, family = binomial)
# stability
m.stab=glmm.model.stab(model.res=res.sub, contr=NULL)
table(m.stab$detailed$warnings) 
round(m.stab$summary[,-1],3) # no warnings, model is stable
#                          orig    min    max
# (Intercept)            -0.363 -0.604 -0.197
# previous_win            0.165 -0.015  0.356
# subject@(Intercept)@NA  1.120  0.736  1.197

# null model
null.sub = glmer(choice_risky ~ 1 + (1|subject), data = Exp1.1stepback.binary.sub, family = binomial)

# comparison
anova(null.sub, res.sub, test="Chisq")
#          Df    AIC    BIC  logLik deviance  Chisq Chi Df Pr(>Chisq)
# null.sub  2 333.60 340.83 -164.80   329.60                         
# res.sub   3 335.25 346.09 -164.63   329.25 0.3506      1     0.5538
round(summary(res.sub)$coefficients, 3)
#              Estimate Std. Error z value Pr(>|z|)
# (Intercept)    -0.363      0.392  -0.924    0.355
# previous_win    0.165      0.278   0.595    0.552

# effect size
r.squaredGLMM(res.sub)
#                     R2m       R2c
# theoretical 0.001504657 0.2769579
# delta       0.001289285 0.2373151

## ########################################################################################### ##
## 2-step back analysis                                                                        ##
## Were chimpanzees more likely to choose safe/risky if penultimate risky choice was lose/win? ##
## ########################################################################################### ##

# this is already with data extracted with Elliots corrected formula
# Model comparison Full sample
Exp1.2stepback.binary <- read.csv2(file = "RISK_4_TwoStepBack_binary.csv", header = T, sep = ",")

# full model
res.2back = glmer(choice_risky ~ previous_win + (1|subject), data = Exp1.2stepback.binary, family = binomial)

# stability
m.stab=glmm.model.stab(model.res=res.2back, contr=NULL)
table(m.stab$detailed$warnings) 
round(m.stab$summary[,-1],3) # no warnings, model is stable
#                          orig    min    max
# (Intercept)            -0.205 -0.315 -0.111
# previous_win            0.295  0.218  0.404
# subject@(Intercept)@NA  0.806  0.519  0.851

# null model
null.2back = glmer(choice_risky ~ 1 + (1|subject), data = Exp1.2stepback.binary, family = binomial)

# comparison
anova(null.2back, res.2back, test="Chisq")
#             Df    AIC    BIC  logLik deviance  Chisq Chi Df Pr(>Chisq)
# null.2back  2 629.02 637.37 -312.51   625.02                         
# res.2back   3 628.81 641.33 -311.40   622.81 2.2133      1     0.1368
# -> predictor outcome 2-step back has no influence on risky choice
round(summary(res.2back)$coefficients, 3)
#              Estimate Std. Error z value Pr(>|z|)
# (Intercept)    -0.205      0.236  -0.866    0.386
# previous_win    0.295      0.199   1.487    0.137

# effect size
r.squaredGLMM(res.2back)
#                     R2m       R2c
# theoretical 0.005480591 0.1695684
# delta       0.004643888 0.1436810

# Model comparison Subsample
Exp1.2stepback.binary.sub=subset(Exp1.2stepback.binary, !subject %in% c("Becky", "Bili", "Cocoa", "Indi", "Kalema", "Kisembo", "Medina", "Umugenzi", "Yoyo"))
Exp1.2stepback.binary.sub=droplevels(Exp1.2stepback.binary.sub)

# full model
res.2back.sub = glmer(choice_risky ~ previous_win + (1|subject), data = Exp1.2stepback.binary.sub, family = binomial)

# stability
m.stab=glmm.model.stab(model.res=res.2back.sub, contr=NULL)
table(m.stab$detailed$warnings) 
round(m.stab$summary[,-1],3) # no warnings, model is stable
#                          orig    min    max
# (Intercept)            -0.466 -0.716 -0.294
# previous_win            0.195 -0.002  0.428
# subject@(Intercept)@NA  1.235  0.859  1.342

# null model
null.2back.sub = glmer(choice_risky ~ 1 + (1|subject), data = Exp1.2stepback.binary.sub, family = binomial)

# comparison
anova(null.2back.sub, res.2back.sub, test="Chisq")
#                 Df    AIC    BIC  logLik deviance  Chisq Chi Df Pr(>Chisq)
# null.2back.sub  2 315.47 322.59 -155.74   311.47                         
# res.2back.sub   3 317.02 327.69 -155.51   311.02 0.4524      1     0.5012
round(summary(res.2back.sub)$coefficients, 3)
#              Estimate Std. Error z value Pr(>|z|)
# (Intercept)    -0.466      0.431  -1.081    0.280
# previous_win    0.195      0.288   0.676    0.499

# effect size
r.squaredGLMM(res.2back.sub)
#                     R2m       R2c
# theoretical 0.001959617 0.3179475
# delta       0.001683001 0.2730666

## ########################### ##
## Descriptives of x-step-back ##
## ########################### ##
library(DescTools) # version 0.99.34

## ########### ##
## 1-step-back ##
## ########### ##
E1_1step <- read.csv(file = "RISK_Strategies_1stepback.csv", header = T, sep = ",")
str(E1_1step)

# means and confidence intervals of strategies
# Full sample
MeanCI(E1_1step$prop_winstay, conf.level=0.95, na.rm=TRUE)
#      mean    lwr.ci    upr.ci 
# 0.2468182 0.2017605 0.2918759 

MeanCI(E1_1step$prop_winshift, conf.level=0.95, na.rm=TRUE)
#      mean    lwr.ci    upr.ci 
# 0.2300000 0.1741009 0.2858991 

MeanCI(E1_1step$prop_losestay, conf.level=0.95, na.rm=TRUE)
#      mean    lwr.ci    upr.ci 
# 0.2090909 0.1467189 0.2714630

MeanCI(E1_1step$prop_loseshift, conf.level=0.95, na.rm=TRUE)
#      mean    lwr.ci    upr.ci 
# 0.3150000 0.2295314 0.4004686 

MeanCI(E1_1step$WStayLShift, conf.level=0.95, na.rm=TRUE)
#      mean    lwr.ci    upr.ci 
# 0.5618182 0.4905275 0.6331088

MeanCI(E1_1step$LShiftLStay, conf.level=0.95, na.rm=TRUE)
#      mean    lwr.ci    upr.ci 
# 0.4386364 0.3672321 0.5100406 

## and now for the subset (n=14)
E1_1step_sub=subset(E1_1step, !Subject %in% c("Becky", "Bili", "Cocoa", "Indi", "Kalema", "Kisembo", "Medina", "Umugenzi", "Yoyo"))
E1_1step_sub=droplevels(E1_1step_sub)

MeanCI(E1_1step_sub$prop_winstay, conf.level=0.95, na.rm=TRUE)
#      mean    lwr.ci    upr.ci 
# 0.2253846 0.1510616 0.2997077 

MeanCI(E1_1step_sub$prop_winshift, conf.level=0.95, na.rm=TRUE)
#      mean    lwr.ci    upr.ci
# 0.2384615 0.1477219 0.3292011 

MeanCI(E1_1step_sub$prop_losestay, conf.level=0.95, na.rm=TRUE)
#       mean     lwr.ci     upr.ci 
# 0.17307692 0.07466217 0.27149167 

MeanCI(E1_1step_sub$prop_loseshift, conf.level=0.95, na.rm=TRUE)
#      mean    lwr.ci    upr.ci 
# 0.3646154 0.2266030 0.5026278 

MeanCI(E1_1step_sub$WStayLShift, conf.level=0.95, na.rm=TRUE)
#      mean    lwr.ci    upr.ci 
# 0.5884615 0.4761418 0.7007813 

MeanCI(E1_1step_sub$LShiftLStay, conf.level=0.95, na.rm=TRUE)
#      mean    lwr.ci    upr.ci 
# 0.4115385 0.2992187 0.5238582 

# check normality assumption
shapiro.test(E1_1step$WStayLShift)
# W = 0.90536, p-value = 0.0381 ->  violation of normality assumption
shapiro.test(E1_1step$LShiftLStay)
# W = 0.90407, p-value = 0.03588 ->  violation of normality assumption

# Wilcoxon test for paired samples 
# full sample
wilcox.test(E1_1step$WStayLShift, E1_1step$LShiftLStay, paired = TRUE, alternative = "two.sided")
# V = 156, p-value = 0.1642
# alternative hypothesis: true location shift is not equal to 0
# -> trend from t-test disappears
wilcoxonZ(E1_1step$WStayLShift, y = E1_1step$LShiftLStay, paired = TRUE, exact = FALSE, correct = FALSE, digits = 4)
# z = 1.408
wilcoxsign_test(WStayLShift ~ LShiftLStay, data = E1_1step, distribution = "exact", zero.method = "Wilcoxon")
# Z = 1.4084, p-value = 0.1649
# alternative hypothesis: true mu is not equal to 0

## calculate effect size r via z/sqrt(n)
r <- 1.4084/sqrt(23)
r # 0.2936717

# subset
wilcox.test(E1_1step_sub$WStayLShift, E1_1step_sub$LShiftLStay, paired = TRUE, alternative = "two.sided")
# V = 54.5, p-value = 0.2388
# alternative hypothesis: true location shift is not equal to 0
# -> corroborates result of t-test
wilcoxsign_test(WStayLShift ~ LShiftLStay, data = E1_1step_sub, distribution = "exact", zero.method = "Wilcoxon")
# Z = 1.2173, p-value = 0.2388
# alternative hypothesis: true mu is not equal to 0
wil.z <- wilcoxonZ(E1_1step_sub$WStayLShift, y = E1_1step_sub$LShiftLStay, paired = TRUE, exact = FALSE, correct = FALSE, digits = 4
) # 1.217
length(E1_1step_sub$WStayLShift)

## calculate effect size r via z/sqrt(n)
r <- wil.z/sqrt(length(E1_1step_sub$WStayLShift))
r # 0.3252569

## ########### ##
## 2-step-back ##
## ########### ##

E1_2step <- read.csv(file = "RISK_Strategies_2stepback.csv", header = T, sep = ",")
str(E1_2step)

# means and confidence intervals of strategies
# Full sample
MeanCI(E1_2step$prop_winstay, conf.level=0.95, na.rm=TRUE)
#      mean    lwr.ci    upr.ci 
# 0.2100000 0.1539504 0.2660496 

MeanCI(E1_2step$prop_winshift, conf.level=0.95, na.rm=TRUE)
#      mean    lwr.ci    upr.ci 
# 0.2422727 0.1801108 0.3044346

MeanCI(E1_2step$prop_losestay, conf.level=0.95, na.rm=TRUE)
#      mean    lwr.ci    upr.ci 
# 0.2186364 0.1620830 0.2751897

MeanCI(E1_2step$prop_loseshift, conf.level=0.95, na.rm=TRUE)
#      mean    lwr.ci    upr.ci 
# 0.3245455 0.2521849 0.3969060 

MeanCI(E1_2step$WStayLShift, conf.level=0.95, na.rm=TRUE)
#      mean    lwr.ci    upr.ci 
# 0.5359091 0.4867334 0.5850848

MeanCI(E1_2step$LShiftLStay, conf.level=0.95, na.rm=TRUE)
#      mean    lwr.ci    upr.ci 
# 0.4645455 0.4155401 0.5135508

# check normality assumption
shapiro.test(E1_2step$WStayLShift)
# W = 0.98152, p-value = 0.9381 ->  fine
shapiro.test(E1_2step$LShiftLStay)
# W = 0.98273, p-value = 0.9531 ->  fine

# for consistency report Wilcox also here rather than t-test
wilcox.test(E1_2step$WStayLShift, E1_2step$LShiftLStay, paired = TRUE, alternative = "two.sided")
# V = 142.5, p-value = 0.1667
# alternative hypothesis: true location shift is not equal to 0
wilcoxonZ(x = E1_2step$WStayLShift, y = E1_2step$LShiftLStay, paired = TRUE, exact = FALSE, correct = FALSE, digits = 4)
# z =  1.402        
wilcoxsign_test(WStayLShift ~ LShiftLStay, data = E1_2step, distribution = "exact", zero.method = "Wilcoxon")
# Z = 1.4017, p-value = 0.1674
# alternative hypothesis: true mu is not equal to 0
wil.z <- wilcoxonZ(E1_2step$WStayLShift, y = E1_2step$LShiftLStay, paired = TRUE, exact = FALSE, correct = FALSE, digits = 4
) # 1.402
length(E1_2step$WStayLShift)

## calculate effect size r via z/sqrt(n)
r <- wil.z/sqrt(length(E1_2step$WStayLShift))
r # 0.292337

## and now for the subset (n=14)
E1_2step_sub=subset(E1_2step, !Subject %in% c("Becky", "Bili", "Cocoa", "Indi", "Kalema", "Kisembo", "Medina", "Umugenzi", "Yoyo"))
E1_2step_sub=droplevels(E1_2step_sub)

MeanCI(E1_2step_sub$prop_winstay, conf.level=0.95, na.rm=TRUE)
#       mean     lwr.ci     upr.ci 
# 0.17461538 0.08209013 0.26714064 

MeanCI(E1_2step_sub$prop_winshift, conf.level=0.95, na.rm=TRUE)
#      mean    lwr.ci    upr.ci 
# 0.2676923 0.1654923 0.3698923 

MeanCI(E1_2step_sub$prop_losestay, conf.level=0.95, na.rm=TRUE)
#      mean    lwr.ci    upr.ci 
# 0.2015385 0.1026776 0.3003994   

MeanCI(E1_2step_sub$prop_loseshift, conf.level=0.95, na.rm=TRUE)
#      mean    lwr.ci    upr.ci 
# 0.3569231 0.2351766 0.4786696 

MeanCI(E1_2step_sub$WStayLShift, conf.level=0.95, na.rm=TRUE)
#      mean    lwr.ci    upr.ci 
# 0.5323077 0.4511523 0.6134630

MeanCI(E1_2step_sub$LShiftLStay, conf.level=0.95, na.rm=TRUE)
#      mean    lwr.ci    upr.ci 
# 0.4676923 0.3865370 0.5488477 

# check normality assumption
shapiro.test(E1_2step_sub$WStayLShift)
# W = 0.95654, p-value = 0.6996 ->  fine
shapiro.test(E1_2step_sub$LShiftLStay)
# W = 0.95654, p-value = 0.6996 ->  fine

# for consistency report Wilcox also here rather than t-test
wilcox.test(E1_2step_sub$WStayLShift, E1_2step_sub$LShiftLStay, paired = TRUE, alternative = "two.sided")
# V = 50, p-value = 0.409
# alternative hypothesis: true location shift is not equal to 0
wilcoxonZ(E1_2step_sub$WStayLShift, y = E1_2step_sub$LShiftLStay, paired = TRUE, exact = FALSE, correct = FALSE, digits = 4)
# z = 0.8649 
wilcoxsign_test(WStayLShift ~ LShiftLStay, data = E1_2step_sub, distribution = "exact", zero.method = "Wilcoxon")
# Z = 0.86491, p-value = 0.4141
# alternative hypothesis: true mu is not equal to 0
wil.z <- wilcoxonZ(E1_2step_sub$WStayLShift, y = E1_2step_sub$LShiftLStay, paired = TRUE, exact = FALSE, correct = FALSE, digits = 4
) # 0.8649
length(E1_2step_sub$WStayLShift)

## calculate effect size r via z/sqrt(n)
r <- wil.z/sqrt(length(E1_2step_sub$WStayLShift))
r # 0.2311542 

## ############################################# ##
## Analyses to check for effects of age and sex  ##
## --> we find no effect of age or sex on choice ##
## ############################################# ##

## Experiment 1

# aggregate data for analysis
# transform Choice into numeric answer (risky=1,safe=0)
# join datasets "Exp.1.data" and "Individuals" (containing age and sex info)
d.ind <- read.csv2(file = "Individuals.csv", header = T, sep = ",")
d.new <- d.ind %>% 
  left_join(Exp1.data, by = "Subject")

# create data set where Choice is aggregated across the 3 sessions
keep = c("Subject", "sidebias", "Age", "Sex")
Exp1.full2=aggregate(x=d.new$Choice, by=d.new[, keep], FUN=mean)
colnames(Exp1.full2)[ncol(Exp1.full2)]="Choice"
str(Exp1.full2)
summary(Exp1.full2)

# make subset of individuals to be included (those with no or only slight side bias)
table(Exp1.full2$Subject,Exp1.full2$sidebias)
Exp1.sub2=subset(Exp1.full2, !Subject %in% c("Becky", "Bili", "Cocoa", "Indi", "Kalema", "Kisembo", "Medina", "Umugenzi", "Yoyo"))
Exp1.sub2=droplevels(Exp1.sub2)

# full sample
# build the model for unbiased individuals of Exp. 1
res <- lm(Choice ~ Age + Sex, data = Exp1.full2) # full dataset
# assumptions, residuals
diagnostics.plot(res) # ok
# null model
null <- lm(Choice ~ 1, data = Exp1.full2)
anova(null, res, test = "Chisq")
#   Res.Df    RSS Df Sum of Sq      F Pr(>F)
# 1     22 1.2843                           
# 2     20 1.1784  2   0.10591 0.8988 0.4229
# -> full model does not explain data better than null model
# model result
round(summary(res)$coefficients, 3)
#             Estimate Std. Error t value Pr(>|t|)
# (Intercept)    0.677      0.222   3.049    0.006
# Age           -0.013      0.010  -1.327    0.199
# SexMale        0.021      0.101   0.208    0.837

r.squaredGLMM(res)
# R2m        R2c
# [1,] 0.07553715 0.07553715

# subset of individuals
res.sub <- lm(Choice ~ Age + Sex, data = Exp1.sub2) # subset
null.sub <- lm(Choice ~ 1, data = Exp1.sub2) # subset
anova(null.sub, res.sub)
#   Res.Df    RSS Df Sum of Sq      F Pr(>F)
# 1     13 1.0803                           
# 2     11 1.0360  2  0.044328 0.2353 0.7942
# -> full model does not explain data better than null model
# model result
round(summary(res.sub)$coefficients, 3)
#             Estimate Std. Error t value Pr(>|t|)
# (Intercept)    0.498      0.396   1.259    0.234
# Age           -0.008      0.016  -0.518    0.615
# SexMale        0.061      0.166   0.365    0.722

r.squaredGLMM(res.sub)
# R2m        R2c
# [1,] 0.03493938 0.03493938

## Experiment 2

d.new.exp2 <- d.ind %>%
  left_join(Exp2.data, by = "Subject")
# create data set where Choice is aggregated across the 3 sessions
keep = c("Subject", "bias_previousTest", "Age", "Sex") 
Exp2.full2=aggregate(x=d.new.exp2$choice, by=d.new.exp2[, keep], FUN=mean)
colnames(Exp2.full2)[ncol(Exp2.full2)]="Choice"
str(Exp2.full2)
summary(Exp2.full2)

# subset of unbiased individuals of Exp.1
Exp2.sub2=subset(Exp2.full2, !Subject %in% c("Becky", "Bili", "Cocoa", "Indi", "Kalema", "Kisembo", "Medina", "Umugenzi", "Yoyo"))
Exp2.sub2=droplevels(Exp2.sub2)

## build the model
res.2 <- lm(Choice ~ Age + Sex, data = Exp2.full2) # full dataset
# assumptions, residuals
diagnostics.plot(res.2) # ok-ish
# null model
res.2.null <- lm(Choice ~ 1, data = Exp2.full2)
anova(res.2.null, res.2)
# Res.Df     RSS Df Sum of Sq      F Pr(>F)
# 1     22 0.13978                           
# 2     20 0.12080  2  0.018984 1.5716 0.2323
# model result
round(summary(res.2)$coefficients, 3)
#             Estimate Std. Error t value Pr(>|t|)
# (Intercept)    0.626      0.071   8.805    0.000
# Age           -0.003      0.003  -0.935    0.361
# SexMale       -0.048      0.032  -1.494    0.151
r.squaredGLMM(res.2)
#      R2m       R2c
# [1,] 0.1250088 0.1250088

# model for subset 
res.2.sub <- lm(Choice ~ Age + Sex, data = Exp2.sub2)
diagnostics.plot(res.2.sub) # ok-ish

res.2.sub.null <- lm(Choice ~ 1, data = Exp2.sub2)
anova(res.2.sub.null,res.2.sub)
# Res.Df      RSS Df Sum of Sq      F Pr(>F)
# 1     13 0.053036                           
# 2     11 0.047281  2 0.0057546 0.6694 0.5317
#model result
round(summary(res.2.sub)$coefficients, 3)
#             Estimate Std. Error t value Pr(>|t|)
# (Intercept)    0.491      0.085   5.814    0.000
# Age            0.002      0.003   0.548    0.595
# SexMale       -0.033      0.035  -0.923    0.376
r.squaredGLMM(res.2.sub)
#      R2m        R2c
# [1,] 0.09336996 0.09336996

################################################# ##
### Analysis to check for effect of trial         ##
### -> we find no effect of trial on risky choice ##
################################################# ##

# get data
Exp1.data.new <- read.csv2(file = "RISK_1_AllData.csv", header = T, sep = ",")
# transform Choice into numeric answer (risky=1,safe=0)
Exp1.data.new$Choice <- ifelse(Exp1.data.new$Choice == "risky",1,
                           ifelse(Exp1.data.new$Choice == "safe",0,0))

# z-transform trial for full sample
Exp1.data.new$z.trial=as.vector(scale(Exp1.data.new$Running_trial))
summary(Exp1.data.new)

# make subset of individuals with no or only slight side bias
table(Exp1.data.new$Subject,Exp1.data.new$sidebias)
Exp1.data.new.sub=subset(Exp1.data.new, !Subject %in% c("Becky", "Bili", "Cocoa", "Indi", "Kalema", "Kisembo", "Medina", "Umugenzi", "Yoyo"))
Exp1.data.new.sub=droplevels(Exp1.data.new.sub)

# z-transform trial for subset
Exp1.data.new.sub$z.trial=as.vector(scale(Exp1.data.new.sub$Running_trial))

# build the model for trial number 
# full sample
res.trial <- glmer(Choice ~ z.trial + 
                     (1 + z.trial|Subject), 
                   data = Exp1.data.new, family = "binomial")
diagnostics.plot(res.trial)
ranef.diagn.plot(res.trial)
m.stab=glmm.model.stab(model.res=res.trial, contr=NULL)
table(m.stab$detailed$warnings) 
round(m.stab$summary[,-1],3) # model is fairly stable (did not converge in 2 of 23 cases)
#                          orig    min    max
# (Intercept)            -0.574 -0.700 -0.412
# z.trial                 0.025 -0.008  0.054
# Subject@(Intercept)@NA  1.402  1.199  1.442
# Subject@z.trial@NA      0.000  0.000  0.000

# null model
null.trial <- glmer(Choice ~ 1 + 
                      (1 + z.trial|Subject), 
                    data = Exp1.data.new, family = "binomial")
anova(null.trial, res.trial)
#            Df    AIC    BIC  logLik deviance  Chisq Chi Df Pr(>Chisq)
# null.trial  4 1585.4 1606.3 -788.69   1577.4                         
# res.trial   5 1587.3 1613.4 -788.64   1577.3 0.1052      1     0.7456

# result
round(summary(res.trial)$coefficients, 3)
#             Estimate Std. Error z value Pr(>|z|)
# (Intercept)   -0.577      0.307  -1.876    0.061
# z.trial       -0.026      0.080  -0.322    0.747

r.squaredGLMM(res.trial)
#                      R2m       R2c
# theoretical 0.0001232855 0.3876245
# delta       0.0001064713 0.3347586

# get confidence intervals
boot.res=boot.glmm.pred(model.res = res.trial, excl.warnings = T, nboots = 1000, para = T)
table(unlist(lapply(boot.res$all.warns, length)))
boot.res$ci.estimates
#                    orig       X2.5.     X97.5.
# (Intercept) -0.57356945 -1.17232837 0.04232147
# z.trial      0.02531946 -0.09768345 0.15807325

# for subset
# full model
res.trial.sub <- glmer(Choice ~ z.trial + 
                     (1 + z.trial|Subject), 
                   data = Exp1.data.new.sub, family = "binomial")

# diagnostics & stability
diagnostics.plot(res.trial.sub)
ranef.diagn.plot(res.trial.sub)
m.stab=glmm.model.stab(model.res=res.trial.sub, contr=NULL)
table(m.stab$detailed$warnings) 
round(m.stab$summary[,-1],3) # no warnings
#                          orig    min    max
# (Intercept)            -1.036 -1.286 -0.758
# z.trial                -0.003 -0.033  0.046
# Subject@(Intercept)@NA  1.790  1.494  1.879
# Subject@z.trial@NA      0.000  0.000  0.000
m.stab.plot(m.stab$summary [,-1])

# null model
null.trial.sub <- glmer(Choice ~ 1 + 
                      (1 + z.trial|Subject), 
                    data = Exp1.data.new.sub, family = "binomial")
anova(null.trial.sub, res.trial.sub)
#                Df    AIC    BIC  logLik deviance  Chisq Chi Df Pr(>Chisq)
# null.trial.sub  4 814.39 833.32 -403.19   806.39                         
# res.trial.sub   5 815.96 839.63 -402.98   805.96 0.4292      1     0.5124

# result
round(summary(res.trial.sub)$coefficients, 3)
#             Estimate Std. Error z value Pr(>|z|)
# (Intercept)   -1.042      0.502  -2.078    0.038
# z.trial       -0.074      0.116  -0.639    0.523
r.squaredGLMM(res.trial.sub)
#                      R2m       R2c
# theoretical 0.0008237394 0.5059916
# delta       0.0007143764 0.4388141

# get confidence intervals
boot.res=boot.glmm.pred(model.res = res.trial.sub, excl.warnings = T, nboots = 1000, para = T)
table(unlist(lapply(boot.res$all.warns, length)))
boot.res$ci.estimates
#                     orig      X2.5.      X97.5.
# (Intercept) -1.036109368 -2.0295435 -0.06966944
# z.trial     -0.002532296 -0.1783168  0.16686036

## ########################################## ##
## Assessing performance stability in Exp. 2  ##
## ########################################## ##
## calcualte % of trials within +/- 1.5 points of individual averages
# merge datasets with left_join
ind.means <- ddply(Exp2.data, c("Subject"), summarise,
      SizeSafe = mean(save_option),
      RiskyChoice = mean(choice))

d_titr_stab <- Exp2.data %>%
  left_join(ind.means, by = "Subject")

d_titr_stab$lower <- d_titr_stab$SizeSafe - 1.5
d_titr_stab$upper <- d_titr_stab$SizeSafe + 1.5

# this variable tells us if size of the safe option in the current trial is within range
# 1 = yes (within range), 0 = no (outside of range)
d_titr_stab$withinrange <- ifelse(d_titr_stab$save_option < d_titr_stab$upper & d_titr_stab$save_option > d_titr_stab$lower, 1 ,0)

d.in.range <- ddply(d_titr_stab, c("Subject"), summarise,
                    sum.trials.within.range = sum(withinrange),
                    proportion.within.range = sum.trials.within.range/20,
                    mean.size.safe.option = mean(save_option))
d.in.range 

#     Subject sum proportion
# 1     Asega  19       0.95
# 2    Baluku  16       0.80
# 3     Becky  18       0.90
# 4      Bili  17       0.85
# 5  Bwambale  14       0.70
# 6     Cocoa  18       0.90
# 7      Indi  18       0.90
# 8    Kalema  17       0.85
# 9    Kidogo  16       0.80
# 10  Kisembo  12       0.60
# 11     Mawa  18       0.90
# 12   Medina  16       0.80
# 13    Nakuu  17       0.85
# 14 Namukisa  16       0.80
# 15     Nani  19       0.95
# 16  Nkuumwa  19       0.95
# 17     Pasa  19       0.95
# 18    Rambo  18       0.90
# 19    Sally  18       0.90
# 20    Tumbo  16       0.80
# 21 Umugenzi  19       0.95
# 22  Umutama  16       0.80
# 23     Yoyo  16       0.80

min(d.in.range$proportion) # 0.6
max(d.in.range$proportion) # 0.95
median(d.in.range$proportion) # 0.85
mean(d.in.range$proportion) # 0.85
